# Supplementary material for: Genetic diversity and structure of one of the most endangered freshwater fish species in Mexico: Tlaloc hildebrandi (Miller, 1950) and recognition of its evolutionarily significant units
Source: PeerJ. 2021 Aug 27;9:e11952. doi: 10.7717/peerj.11952 (PMC8404570; doi:10.7717/peerj.11952)
Supplement: Supplemental Information 2 [file peerj-09-11952-s002.fas]

>ET2478 [gene=NADH dehydrogenase subunit 2 (ND2)][location=mitochondrion][organism=Tlaloc hildebrandi][country=México: Grijalva basin][specimen-voucher=ECOSC/ADN:ET2478]
TACATCTTATCTACCCTGTTATTTGCTCTTGGCCTCGGAACTACTATCACGTTTTCTAGTTCTCACTGATTACTAGCCTGAATAGGCCTAGAAATTAATACACTAGCCATCATTCCCCTCATGGCCCAATTCCACCACCCACGAGCAGTAGAAGCAACCACAAAATATTTTCTAATTCAAGCAACCGCAGCCGCCACACTCCTCTTTGCGAGCATGTCAAACGCATGACTTACCGGACAATGAGATATTCAACACATGCACCACCCCTTCCCTACAACCTTGGTTATTTTAGCTTTAGCCCTAAAAATTGGCCTAGCACCACTCCACAGCTGAATACCTGAAGTCCTCCAAGGCCTAGACCTGACAACGGGATTAATCCTTTCAACATGACAAAAACTCGCCCCCCTTTCCATCATCCTTCAAATTCAACCAACCAACCATACCATTCTTATTTTCCTAGGACTTATATCAACCCTTATTGGAGGCTGGGGAGGACTTAACCAAACCCAACTACGAAAAATCTTGGCATATTCTTCAATCGCCCACCTAGGGTGAATAATTTTAATCTTACAATTTTCCCCCTCTCTCACTATGCTCACCTTCCTAATCTACACTTTTATAACATTTTCACTGTTTATTTCCTTTAAACTAAACTACTCAACAAATATTAATACCCTAACAACCTCTTGATCTAAAGCCCCAGTTCTTGCCTCATTTATTCCCCTCATCTTACTTTCTCTAGGGGGCCTCCCACCCCTAACAGG
>ET2479 [gene=NADH dehydrogenase subunit 2 (ND2)][location=mitochondrion][organism=Tlaloc hildebrandi][country=México: Grijalva basin][specimen-voucher=ECOSC/ADN:ET2479]
TACATCTTATCTACCCTGTTATTTGCTCTTGGCCTCGGAACTACTATCACGTTTTCTAGTTCTCACTGATTACTAGCCTGAATAGGCCTAGAAATTAATACACTAGCCATCATTCCCCTCATGGCCCAATTCCACCACCCACGAGCAGTAGAAGCAACCACAAAATATTTTCTAATTCAAGCAACCGCAGCCGCCACACTCCTCTTTGCGAGCATGTCAAACGCATGACTTACCGGACAATGAGATATTCAACACATGCACCACCCCTTCCCTACAACCTTGGTTATTTTAGCTTTAGCCCTAAAAATTGGCCTAGCACCACTCCACAGCTGAATACCTGAAGTCCTCCAAGGCCTAGACCTGACAACGGGATTAATCCTTTCAACATGACAAAAACTCGCCCCCCTTTCCATCATCCTTCAAATTCAACCAACCAACCATACCATTCTTATTTTCCTAGGACTTATATCAACCCTTATTGGAGGCTGGGGAGGACTTAACCAAACCCAACTACGAAAAATCTTGGCATATTCTTCAATCGCCCACCTAGGGTGAATAATTTTAATCTTACAATTTTCCCCCTCTCTCACTATGCTCACCTTCCTAATCTACACTTTTATAACATTTTCACTGTTTATTTCCTTTAAACTAAACTACTCAACAAATATTAATACCCTAACAACCTCTTGATCTAAAGCCCCAGTTCTTGCCTCAATTATTCCCCTCATCTTACTTTCTCTAGGGGGCCTCCCACCCCTAACAGG
>ET2480 [gene=NADH dehydrogenase subunit 2 (ND2)][location=mitochondrion][organism=Tlaloc hildebrandi][country=México: Grijalva basin][specimen-voucher=ECOSC/ADN:ET2480]
TACATCTTATCTACCCTGTTATTTGCTCTTGGCCTCGGAACTACTATCACGTTTTCTAGTTCTCACTGATTACTAGCCTGAATAGGCCTAGAAATTAATACACTAGCCATCATTCCCCTCATGGCCCAATTCCACCACCCACGAGCAGTAGAAGCAACCACAAAATATTTTCTAATTCAAGCAACCGCAGCCGCCACACTCCTCTTTGCGAGCATGTCAAACGCATGACTTACCGGACAATGAGATATTCAACACATGCACCACCCCTTCCCTACAACCTTGGTTATTTTAGCTTTAGCCCTAAAAATTGGCCTAGCACCACTCCACAGCTGAATACCTGAAGTCCTCCAAGGCCTAGACCTGACAACGGGATTAATCCTTTCAACATGACAAAAACTCGCCCCCCTTTCCATCATCCTTCAAATTCAACCAACCAACCATACCATTCTTATTTTCCTAGGACTTATATCAACCCTTATTGGAGGCTGGGGAGGACTTAACCAAACCCAACTACGAAAAATCTTGGCATATTCTTCAATCGCCCACCTAGGGTGAATAATTTTAATCTTACAATTTTCCCCCTCTCTCACTATGCTCACCTTCCTAATCTACACTTTTATAACATTTTCACTGTTTATTTCCTTTAAACTAAACTACTCAACAAATATTAATACCCTAACAACCTCTTGATCTAAAGCCCCAGTTCTTGCCTCAATTATTCCCCTCATCTTACTTTCTCTAGGGGGCCTCCCACCCCTAACAGG
>ET2481 [gene=NADH dehydrogenase subunit 2 (ND2)][location=mitochondrion][organism=Tlaloc hildebrandi][country=México: Grijalva basin][specimen-voucher=ECOSC/ADN:ET2481]
TACATCTTATCTACCCTGTTATTTGCTCTTGGCCTCGGAACTACTATCACGTTTTCTAGTTCTCACTGATTACTAGCCTGAATAGGCCTAGAAATTAATACACTAGCCATCATTCCCCTCATGGCCCAATTCCACCACCCACGAGCAGTAGAAGCAACCACAAAATATTTTCTAATTCAAGCAACCGCAGCCGCCACACTCCTCTTTGCGAGCATGTCAAACGCATGACTTACCGGACAATGAGATATTCAACACATGCACCACCCCTTCCCTACAACCTTGGTTATTTTAGCTTTAGCCCTAAAAATTGGCCTAGCACCACTCCACAGCTGAATACCTGAAGTCCTCCAAGGCCTAGACCTGACAACGGGATTAATCCTTTCAACATGACAAAAACTCGCCCCCCTTTCCATCATCCTTCAAATTCAACCAACCAACCATACCATTCTTATTTTCCTAGGACTTATATCAACCCTTATTGGAGGCTGGGGAGGACTTAACCAAACCCAACTACGAAAAATCTTGGCATATTCTTCAATCGCCCACCTAGGGTGAATAATTTTAATCTTACAATTTTCCCCCTCTCTCACTATGCTCACCTTCCTAATCTACACTTTTATAACATTTTCACTGTTTATTTCCTTTAAACTAAACTACTCAACAAATATTAATACCCTAACAACCTCTTGATCTAAAGCCCCAGTTCTTGCCTCAATTATTCCCCTCATCTTACTTTCTCTAGGGGGCCTCCCACCCCTAACAGG
>ET2482 [gene=NADH dehydrogenase subunit 2 (ND2)][location=mitochondrion][organism=Tlaloc hildebrandi][country=México: Grijalva basin][specimen-voucher=ECOSC/ADN:ET2482]
TACATCTTATCTACCCTGTTATTTGCTCTTGGCCTCGGAACTACTATCACGTTTTCTAGTTCTCACTGATTACTAGCCTGAATAGGCCTAGAAATTAATACACTAGCCATCATTCCCCTCATGGCCCAATTCCACCACCCACGAGCAGTAGAAGCAACCACAAAATATTTTCTAATTCAAGCAACCGCAGCCGCCACACTCCTCTTTGCGAGCATGTCAAACGCATGACTTACCGGACAATGAGATATTCAACACATGCACCACCCCTTCCCTACAACCTTGGTTATTTTAGCTTTAGCCCTAAAAATTGGCCTAGCACCACTCCACAGCTGAATACCTGAAGTCCTCCAAGGCCTAGACCTGACAACGGGATTAATCCTTTCAACATGACAAAAACTCGCCCCCCTTTCCATCATCCTTCAAATTCAACCAACCAACCATACCATTCTTATTTTCCTAGGACTTATATCAACCCTTATTGGAGGCTGGGGAGGACTTAACCAAACCCAACTACGAAAAATCTTGGCATATTCTTCAATCGCCCACCTAGGGTGAATAATTTTAATCTTACAATTTTCCCCCTCTCTCACTATGCTCACCTTCCTAATCTACACTTTTATAACATTTTCACTGTTTATTTCCTTTAAACTAAACTACTCAACAAATATTAATACCCTAACAACCTCTTGATCTAAAGCCCCAGTTCTTGCCTCAATTATTCCCCTCATCTTACTTTCTCTAGGGGGCCTCCCACCCCTAACAGG
>ET2485 [gene=NADH dehydrogenase subunit 2 (ND2)][location=mitochondrion][organism=Tlaloc hildebrandi][country=México: Grijalva basin][specimen-voucher=ECOSC/ADN:ET2485]
TACATCTTATCTACCCTGTTATTTGCTCTTGGCCTCGGAACTACTATCACGTTTGCTAGTTCTCACTGATTACTAGCCTGAATAGGCCTAGAAATTAATACACTAGCCATCATTCCCCTCATGGCCCAATTCCACCACCCACGAGCAGTAGAAGCAACCACAAAATATTTTCTAATTCAAGCAACCGCAGCCGCCACACTCCTCTTTGCGAGCATGTCAAACGCATGACTTACCGGACAATGAGATATTCAACACATGCACCACCCCTTCCCTACAACCTTGGTTATTTTAGCTTTAGCCCTAAAAATTGGCCTAGCACCACTCCACAGCTGAATACCTGAAGTCCTCCAAGGCCTAGACCTGACAACGGGATTAATCCTTTCAACATGACAAAAACTCGCCCCCCTTTCCATCATCCTTCAAATTCAACCAACCAACCATACCATTCTTATTTTCCTAGGACTTATATCAACCCTTATTGGAGGCTGGGGAGGACTTAACCAAACCCAACTACGAAAAATCTTGGCATATTCTTCAATCGCCCACCTAGGGTGAATAATTTTAATCTTACAATTTTCCCCCTCTCTCACTATGCTCACCTTCCTAATCTACACTTTTATAACATTTTCACTGTTTATTTCCTTTAAACTAAACTACTCAACAAATATTAATACCCTAACAACCTCTTGATCTAAAGCCCCAGTTCTTGCCTCAATTATTCCCCTCATCTTACTTTCTCTAGGGGGCCTCCCACCCCTAACAGG
>ET2486 [gene=NADH dehydrogenase subunit 2 (ND2)][location=mitochondrion][organism=Tlaloc hildebrandi][country=México: Grijalva basin][specimen-voucher=ECOSC/ADN:ET2486]
TACATCTTATCTACCCTGTTATTTGCTCTTGGCCTCGGAACTACTATCACGTTTTCTAGTTCTCACTGATTACTAGCCTGAATAGGCCTAGAAATTAATACACTAGCCATCATTCCCCTCATGGCCCAATTCCACCACCCACGAGCAGTAGAAGCAACCACAAAATATTTTCTAATTCAAGCAACCGCAGCCGCCACACTCCTCTTTGCGAGCATGTCAAACGCATGACTTACCGGACAATGAGATATTCAACACATGCACCACCCCTTCCCTACAACCTTGGTTATTTTAGCTTTAGCCCTAAAAATTGGCCTAGCACCACTCCACAGCTGAATACCTGAAGTCCTCCAAGGCCTAGACCTGACAACGGGATTAATCCTTTCAACATGACAAAAACTCGCCCCCCTTTCCATCATCCTTCAAATTCAACCAACCAACCATACCATTCTTATTTTCCTAGGACTTATATCAACCCTTATTGGAGGCTGGGGAGGACTTAACCAAACCCAACTACGAAAAATCTTGGCATATTCTTCAATCGCCCACCTAGGGTGAATAATTTTAATCTTACAATTTTCCCCCTCTCTCACTATGCTCACCTTCCTAATCTACACTTTTATAACATTTTCACTGTTTATTTCCTTTAAACTAAACTACTCAACAAATATTAATACCCTAACAACCTCTTGATCTAAAGCCCCAGTTCTTGCCTCAATTATTCCCCTCATCTTACTTTCTCTAGGGGGCCTCCCACCCCTAACAGG
>ET2498 [gene=NADH dehydrogenase subunit 2 (ND2)][location=mitochondrion][organism=Tlaloc hildebrandi][country=México: Grijalva basin][specimen-voucher=ECOSC/ADN:ET2498]
TACATCTTATCTACCCTGTTATTTGCTCTTGGCCTCGGAACTACTATCACGTTTTCTAGTTCTCACTGATTACTAGCCTGAATAGGCCTAGAAATTAATACACTAGCCATCATTCCCCTCATGGCCCAATTCCACCACCCACGAGCAGTAGAAGCAACCACAAAATATTTTCTAATTCAAGCAACCGCAGCCGCCACACTCCTCTTTGCGAGCATGTCAAACGCATGACTTACCGGACAATGAGATATTCAACACATGCACCACCCCTTCCCTACAACCTTGGTTATTTTAGCTTTAGCCCTAAAAATTGGCCTAGCACCACTCCACAGCTGAATACCTGAAGTCCTCCAAGGCCTAGACCTGACAACGGGATTAATCCTTTCAACATGACAAAAACTCGCCCCCCTTTCCATCATCCTTCAAATTCAACCAACCAACCATACCATTCTTATTTTCCTAGGACTTATATCAACCCTTATTGGAGGCTGGGGAGGACTTAACCAAACCCAACTACGAAAAATCTTGGCATATTCTTCAATCGCCCACCTAGGGTGAATAATTTTAATCTTACAATTTTCCCCCTCTCTCACTATGCTCACCTTCCTAATCTACACTTTTATAACATTTTCACTGTTTATTTCCTTTAAACTAAACTACTCAACAAATATTAATACCCTAACAACCTCTTGATCTAAAGCCCCAGTTCTTGCCTCAATTATTCCCCTCATCTTACTTTCTCTAGGGGGCCTCCCACCCCTAACAGG
>ET2499 [gene=NADH dehydrogenase subunit 2 (ND2)][location=mitochondrion][organism=Tlaloc hildebrandi][country=México: Grijalva basin][specimen-voucher=ECOSC/ADN:ET2499]
TACATCTTATCTACCCTGTTATTTGCTCTTGGCCTCGGAACTACTATCACGTTTTCTAGTTCTCACTGATTACTAGCCTGAATAGGCCTAGAAATTAATACACTAGCCATCATTCCCCTCATGGCCCAATTCCACCACCCACGAGCAGTAGAAGCAACCACAAAATATTTTCTAATTCAAGCAACCGCAGCCGCCACACTCCTCTTTGCGAGCATGTCAAACGCATGACTTACCGGACAATGAGATATTCAACACATGCACCACCCCTTCCCTACAACCTTGGTTATTTTAGCTTTAGCCCTAAAAATTGGCCTAGCACCACTCCACAGCTGAATACCTGAAGTCCTCCAAGGCCTAGACCTGACAACGGGATTAATCCTTTCAACATGACAAAAACTCGCCCCCCTTTCCATCATCCTTCAAATTCAACCAACCAACCATACCATTCTTATTTTCCTAGGACTTATATCAACCCTTATTGGAGGCTGGGGAGGACTTAACCAAACCCAACTACGAAAAATCTTGGCATATTCTTCAATCGCCCACCTAGGGTGAATAATTTTAATCTTACAATTTTCCCCCTCTCTCACTATGCTCACCTTCCTAATCTACACTTTTATAACATTTTCACTGTTTATTTCCTTTAAACTAAACTACTCAACAAATATTAATACCCTAACAACCTCTTGATCTAAAGCCCCAGTTCTTGCCTCAATTATTCCCCTCATCTTACTTTCTCTAGGGGGCCTCCCACCCCTAACAGG
>ET2507 [gene=NADH dehydrogenase subunit 2 (ND2)][location=mitochondrion][organism=Tlaloc hildebrandi][country=México: Grijalva basin][specimen-voucher=ECOSC/ADN:ET2507]
TACATCTTATCTACCCTGTTATTTGCTCTTGGCCTCGGAACTACTATCACGTTTTCTAGTTCTCACTGATTACTAGCCTGAATAGGCCTAGAAATTAATACACTAGCCATCATTCCCCTCATGGCCCAATTCCACCACCCACGAGCAGTAGAAGCAACCACAAAATATTTTCTAATTCAAGCAACCGCAGCCGCCACACTCCTCTTTGCGAGCATGTCAAACGCATGACTTACCGGACAATGAGATATTCAACACATGCACCACCCCTTCCCTACAACCTTGGTTATTTTAGCTTTAGCCCTAAAAATTGGCCTAGCACCACTCCACAGCTGAATACCTGAAGTCCTCCAAGGCCTAGACCTGACAACGGGATTAATCCTTTCAACATGACAAAAACTCGCCCCCCTTTCCATCATCCTTCAAATTCAACCAACCAACCATACCATTCTTATTTTCCTAGGACTTATATCAACCCTTATTGGAGGCTGGGGAGGACTTAACCAAACCCAACTACGAAAAATCTTGGCATATTCTTCAATCGCCCACCTAGGGTGAATAATTTTAATCTTACAATTTTCCCCCTCTCTCACTATGCTCACCTTCCTAATCTACACTTTTATAACATTTTCACTGTTTATTTCCTTTAAACTAAACTACTCAACAAATATTAATACCCTAACAACCTCTTGATCTAAAGCCCCAGTTCTTGCCTCATTTATTCCCCTCATCTTACTTTCTCTAGGGGGCCTCCCACCCCTAACAGG
>ET2508 [gene=NADH dehydrogenase subunit 2 (ND2)][location=mitochondrion][organism=Tlaloc hildebrandi][country=México: Grijalva basin][specimen-voucher=ECOSC/ADN:ET2508]
TACATCTTATCTACCCTGTTATTTGCTCTTGGCCTCGGAACTACTATCACGTTTTCTAGTTCTCACTGATTACTAGCCTGAATAGGCCTAGAAATTAATACACTAGCCATCATTCCCCTCATGGCCCAATTCCACCACCCACGAGCAGTAGAAGCAACCACAAAATATTTTCTAATTCAAGCAACCGCAGCCGCCACACTCCTCTTTGCGAGCATGTCAAACGCATGACTTACCGGACAATGAGATATTCAACACATGCACCACCCCTTCCCTACAACCTTGGTTATTTTAGCTTTAGCCCTAAAAATTGGCCTAGCACCACTCCACAGCTGAATACCTGAAGTCCTCCAAGGCCTAGACCTGACAACGGGATTAATCCTTTCAACATGACAAAAACTCGCCCCCCTTTCCATCATCCTTCAAATTCAACCAACCAACCATACCATTCTTATTTTCCTAGGACTTATATCAACCCTTATTGGAGGCTGGGGAGGACTTAACCAAACCCAACTACGAAAAATCTTGGCATATTCTTCAATCGCCCACCTAGGGTGAATAATTTTAATCTTACAATTTTCCCCCTCTCTCACTATGCTCACCTTCCTAATCTACACTTTTATAACATTTTCACTGTTTATTTCCTTTAAACTAAACTACTCAACAAATATTAATACCCTAACAACCTCTTGATCTAAAGCCCCAGTTCTTGCCTCAATTATTCCCCTCATCTTACTTTCTCTAGGGGGCCTCCCACCCCTAACAGG
>ET2509 [gene=NADH dehydrogenase subunit 2 (ND2)][location=mitochondrion][organism=Tlaloc hildebrandi][country=México: Grijalva basin][specimen-voucher=ECOSC/ADN:ET2509]
TACATCTTATCTACCCTGTTATTTGCTCTTGGCCTCGGAACTACTATCACGTTTTCTAGTTCTCACTGATTACTAGCCTGAATAGGCCTAGAAATTAATACACTAGCCATCATTCCCCTCATGGCCCAATTCCACCACCCACGAGCAGTAGAAGCAACCACAAAATATTTTCTAATTCAAGCAACCGCAGCCGCCACACTCCTCTTTGCGAGCATGTCAAACGCATGACTTACCGGACAATGAGATATTCAACACATGCACCACCCCTTCCCTACAACCTTGGTTATTTTAGCTTTAGCCCTAAAAATTGGCCTAGCACCACTCCACAGCTGAATACCTGAAGTCCTCCAAGGCCTAGACCTGACAACGGGATTAATCCTTTCAACATGACAAAAACTCGCCCCCCTTTCCATCATCCTTCAAATTCAACCAACCAACCATACCATTCTTATTTTCCTAGGACTTATATCAACCCTTATTGGAGGCTGGGGAGGACTTAACCAAACCCAACTACGAAAAATCTTGGCATATTCTTCAATCGCCCACCTAGGGTGAATAATTTTAATCTTACAATTTTCCCCCTCTCTCACTATGCTCACCTTCCTAATCTACACTTTTATAACATTTTCACTGTTTATTTCCTTTAAACTAAACTACTCAACAAATATTAATACCCTAACAACCTCTTGATCTAAAGCCCCAGTTCTTGCCTCAATTATTCCCCTCATCTTACTTTCTCTAGGGGGCCTCCCACCCCTAACAGG
>ET2510 [gene=NADH dehydrogenase subunit 2 (ND2)][location=mitochondrion][organism=Tlaloc hildebrandi][country=México: Grijalva basin][specimen-voucher=ECOSC/ADN:ET2510]
TACATCTTATCTACCCTGTTATTTGCTCTTGGCCTCGGAACTACTATCACGTTTTCTAGTTCTCACTGATTACTAGCCTGAATAGGCCTAGAAATTAATACACTAGCCATCATTCCCCTCATGGCCCAATTCCACCACCCACGAGCAGTAGAAGCAACCACAAAATATTTTCTAATTCAAGCAACCGCAGCCGCCACACTCCTCTTTGCGAGCATGTCAAACGCATGACTTACCGGACAATGAGATATTCAACACATGCACCACCCCTTCCCTACAACCTTGGTTATTTTAGCTTTAGCCCTAAAAATTGGCCTAGCACCACTCCACAGCTGAATACCTGAAGTCCTCCAAGGCCTAGACCTGACAACGGGATTAATCCTTTCAACATGACAAAAACTCGCCCCCCTTTCCATCATCCTTCAAATTCAACCAACCAACCATACCATTCTTATTTTCCTAGGACTTATATCAACCCTTATTGGAGGCTGGGGAGGACTTAACCAAACCCAACTACGAAAAATCTTGGCATATTCTTCAATCGCCCACCTAGGGTGAATAATTTTAATCTTACAATTTTCCCCCTCTCTCACTATGCTCACCTTCCTAATCTACACTTTTATAACATTTTCACTGTTTATTTCCTTTAAACTAAACTACTCAACAAATATTAATACCCTAACAACCTCTTGATCTAAAGCCCCAGTTCTTGCCTCAATTATTCCCCTCATCTTACTTTCTCTAGGGGGCCTCCCACCCCTAACAGG
>ET2511 [gene=NADH dehydrogenase subunit 2 (ND2)][location=mitochondrion][organism=Tlaloc hildebrandi][country=México: Grijalva basin][specimen-voucher=ECOSC/ADN:ET2511]
TACATCTTATCTACCCTGTTATTTGCTCTTGGCCTCGGAACTACTATCACGTTTTCTAGTTCTCACTGATTACTAGCCTGAATAGGCCTAGAAATTAATACACTAGCCATCATTCCCCTCATGGCCCAATTCCACCACCCACGAGCAGTAGAAGCAACCACAAAATATTTTCTAATTCAAGCAACCGCAGCCGCCACACTCCTCTTTGCGAGCATGTCAAACGCATGACTTACCGGACAATGAGATATTCAACACATGCACCACCCCTTCCCTACAACCTTGGTTATTTTAGCTTTAGCCCTAAAAATTGGCCTAGCACCACTCCACAGCTGAATACCTGAAGTCCTCCAAGGCCTAGACCTGACAACGGGATTAATCCTTTCAACATGACAAAAACTCGCCCCCCTTTCCATCATCCTTCAAATTCAACCAACCAACCATACCATTCTTATTTTCCTAGGACTTATATCAACCCTTATTGGAGGCTGGGGAGGACTTAACCAAACCCAACTACGAAAAATCTTGGCATATTCTTCAATCGCCCACCTAGGGTGAATAATTTTAATCTTACAATTTTCCCCCTCTCTCACTATGCTCACCTTCCTAATCTACACTTTTATAACATTTTCACTGTTTATTTCCTTTAAACTAAACTACTCAACAAATATTAATACCCTAACAACCTCTTGATCTAAAGCCCCAGTTCTTGCCTCAATTATTCCCCTCATCTTACTTTCTCTAGGGGGCCTCCCACCCCTAACAGG
>ET2520 [gene=NADH dehydrogenase subunit 2 (ND2)][location=mitochondrion][organism=Tlaloc hildebrandi][country=México: Grijalva basin][specimen-voucher=ECOSC/ADN:ET2520]
TACATCTTATCTACCCTGTTATTTGCTCTTGGCCTCGGAACTACTATCACGTTTTCTAGTTCTCACTGATTACTAGCCTGAATAGGCCTAGAAATTAATACACTAGCCATCATTCCCCTCATGGCCCAATTCCACCACCCACGAGCAGTAGAAGCAACCACAAAATATTTTCTAATTCAAGCAACCGCAGCCGCCACACTCCTCTTTGCGAGCATGTCAAACGCATGACTTACCGGACAATGAGATATTCAACACATGCACCACCCCTTCCCTACAACCTTGGTTATTTTAGCTTTAGCCCTAAAAATTGGCCTAGCACCACTCCACAGCTGAATACCTGAAGTCCTCCAAGGCCTAGACCTGACAACGGGATTAATCCTTTCAACATGACAAAAACTCGCCCCCCTTTCCATCATCCTTCAAATTCAACCAACCAACCATACCATTCTTATTTTCCTAGGACTTATATCAACCCTTATTGGAGGCTGGGGAGGACTTAACCAAACCCAACTACGAAAAATCTTGGCATATTCTTCAATCGCCCACCTAGGGTGAATAATTTTAATCTTACAATTTTCCCCCTCTCTCACTATGCTCACCTTCCTAATCTACACTTTTATAACATTTTCACTGTTTATTTCCTTTAAACTAAACTACTCAACAAATATTAATACCCTAACAACCTCTTGATCTAAAGCCCCAGTTCTTGCCTCAATTATTCCCCTCATCTTACTTTCTCTAGGGGGCCTCCCACCCCTAACAGG
>ET2523 [gene=NADH dehydrogenase subunit 2 (ND2)][location=mitochondrion][organism=Tlaloc hildebrandi][country=México: Grijalva basin][specimen-voucher=ECOSC/ADN:ET2523]
TACATCTTATCTACCCTGTTATTTGCTCTTGGCCTCGGAACTACTATCACGTTTTCTAGTTCTCACTGATTACTAGCCTGAATAGGCCTAGAAATTAATACACTAGCCATCATTCCCCTCATGGCCCAATTCCACCACCCACGAGCAGTAGAAGCAACCACAAAATATTTTCTAATTCAAGCAACCGCAGCCGCCACACTCCTCTTTGCGAGCATGTCAAACGCATGACTTACCGGACAATGAGATATTCAACACATGCACCACCCCTTCCCTACAACCTTGGTTATTTTAGCTTTAGCCCTAAAAATTGGCCTAGCACCACTCCACAGCTGAATACCTGAAGTCCTCCAAGGCCTAGACCTGACAACGGGATTAATCCTTTCAACATGACAAAAACTCGCCCCCCTTTCCATCATCCTTCAAATTCAACCAACCAACCATACCATTCTTATTTTCCTAGGACTTATATCAACCCTTATTGGAGGCTGGGGAGGACTTAACCAAACCCAACTACGAAAAATCTTGGCATATTCTTCAATCGCCCACCTAGGGTGAATAATTTTAATCTTACAATTTTCCCCCTCTCTCACTATGCTCACCTTCCTAATCTACACTTTTATAACATTTTCACTGTTTATTTCCTTTAAACTAAACTACTCAACAAATATTAATACCCTAACAACCTCTTGATCTAAAGCCCCAGTTCTTGCCTCAATTATTCCCCTCATCTTACTTTCTCTAGGGGGCCTCCCACCCCTAACAGG
>ET2536 [gene=NADH dehydrogenase subunit 2 (ND2)][location=mitochondrion][organism=Tlaloc hildebrandi][country=México: Grijalva basin][specimen-voucher=ECOSC/ADN:ET2536]
TACATCTTATCTACCCTGTTATTTGCTCTTGGCCTCGGAACTACTATCACGTTTTCTAGTTCTCACTGATTACTAGCCTGAATAGGCCTAGAAATTAATACACTAGCCATCATTCCCCTCATGGCCCAATTCCACCACCCACGAGCAGTAGAAGCAACCACAAAATATTTTCTAATTCAAGCAACCGCAGCCGCCACACTCCTCTTTGCGAGCATGTCAAACGCATGACTTACCGGACAATGAGATATTCAACACATGCACCACCCCTTCCCTACAACCTTGGTTATTTTAGCTTTAGCCCTAAAAATTGGCCTAGCACCACTCCACAGCTGAATACCTGAAGTCCTCCAAGGCCTAGACCTGACAACGGGATTAATCCTTTCAACATGACAAAAACTCGCCCCCCTTTCCATCATCCTTCAAATTCAACCAACCAACCATACCATTCTTATTTTCCTAGGACTTATATCAACCCTTATTGGAGGCTGGGGAGGACTTAACCAAACCCAACTACGAAAAATCTTGGCATATTCTTCAATCGCCCACCTAGGGTGAATAATTTTAATCTTACAATTTTCCCCCTCTCTCACTATGCTCACCTTCCTAATCTACACTTTTATAACATTTTCACTGTTTATTTCCTTTAAACTAAACTACTCAACAAATATTAATACCCTAACAACCTCTTGATCTAAAGCCCCAGTTCTTGCCTCATTTATTCCCCTCATCTTACTTTCTCTAGGGGGCCTCCCACCCCTAACAGG
>ET2537 [gene=NADH dehydrogenase subunit 2 (ND2)][location=mitochondrion][organism=Tlaloc hildebrandi][country=México: Grijalva basin][specimen-voucher=ECOSC/ADN:ET2537]
TACATCTTATCTACCCTGTTATTTGCTCTTGGCCTCGGAACTACTATCACGTTTTCTAGTTCTCACTGATTACTAGCCTGAATAGGCCTAGAAATTAATACACTAGCCATCATTCCCCTCATGGCCCAATTCCACCACCCACGAGCAGTAGAAGCAACCACAAAATATTTTCTAATTCAAGCAACCGCAGCCGCCACACTCCTCTTTGCGAGCATGTCAAACGCATGACTTACCGGACAATGAGATATTCAACACATGCACCACCCCTTCCCTACAACCTTGGTTATTTTAGCTTTAGCCCTAAAAATTGGCCTAGCACCACTCCACAGCTGAATACCTGAAGTCCTCCAAGGCCTAGACCTGACAACGGGATTAATCCTTTCAACATGACAAAAACTCGCCCCCCTTTCCATCATCCTTCAAATTCAACCAACCAACCATACCATTCTTATTTTCCTAGGACTTATATCAACCCTTATTGGAGGCTGGGGAGGACTTAACCAAACCCAACTACGAAAAATCTTGGCATATTCTTCAATCGCCCACCTAGGGTGAATAATTTTAATCTTACAATTTTCCCCCTCTCTCACTATGCTCACCTTCCTAATCTACACTTTTATAACATTTTCACTGTTTATTTCCTTTAAACTAAACTACTCAACAAATATTAATACCCTAACAACCTCTTGATCTAAAGCCCCAGTTCTTGCCTCAATTATTCCCCTCATCTTACTTTCTCTAGGGGGCCTCCCACCCCTAACAGG
>ET2539 [gene=NADH dehydrogenase subunit 2 (ND2)][location=mitochondrion][organism=Tlaloc hildebrandi][country=México: Grijalva basin][specimen-voucher=ECOSC/ADN:ET2539]
TACATCTTATCTACCCTGTTATTTGCTCTTGGCCTCGGAACTACTATCACGTTTTCTAGTTCTCACTGATTACTAGCCTGAATAGGCCTAGAAATTAATACACTAGCCATCATTCCCCTCATGGCCCAATTCCACCACCCACGAGCAGTAGAAGCAACCACAAAATATTTTCTAATTCAAGCAACCGCAGCCGCCACACTCCTCTTTGCGAGCATGTCAAACGCATGACTTACCGGACAATGAGATATTCAACACATGCACCACCCCTTCCCTACAACCTTGGTTATTTTAGCTTTAGCCCTAAAAATTGGCCTAGCACCACTCCACAGCTGAATACCTGAAGTCCTCCAAGGCCTAGACCTGACAACGGGATTAATCCTTTCAACATGACAAAAACTCGCCCCCCTTTCCATCATCCTTCAAATTCAACCAACCAACCATACCATTCTTATTTTCCTAGGACTTATATCAACCCTTATTGGAGGCTGGGGAGGACTTAACCAAACCCAACTACGAAAAATCTTGGCATATTCTTCAATCGCCCACCTAGGGTGAATAATTTTAATCTTACAATTTTCCCCCTCTCTCACTATGCTCACCTTCCTAATCTACACTTTTATAACATTTTCACTGTTTATTTCCTTTAAACTAAACTACTCAACAAATATTAATACCCTAACAACCTCTTGATCTAAAGCCCCAGTTCTTGCCTCAATTATTCCCCTCATCTTACTTTCTCTAGGGGGCCTCCCACCCCTAACAGG
>ET2540 [gene=NADH dehydrogenase subunit 2 (ND2)][location=mitochondrion][organism=Tlaloc hildebrandi][country=México: Grijalva basin][specimen-voucher=ECOSC/ADN:ET2540]
TACATCTTATCTACCCTGTTATTTGCTCTTGGCCTCGGAACTACTATCACGTTTTCTAGTTCTCACTGATTACTAGCCTGAATAGGCCTAGAAATTAATACACTAGCCATCATTCCCCTCATGGCCCAATTCCACCACCCACGAGCAGTAGAAGCAACCACAAAATATTTTCTAATTCAAGCAACCGCAGCCGCCACACTCCTCTTTGCGAGCATGTCAAACGCATGACTTACCGGACAATGAGATATTCAACACATGCACCACCCTTTGCCTACAACCTTGGTTATTTTAGCTTTAGCCCTAAAAATTGGCCTAGCACCACTCCACAGCTGAATACCTGAAGTCCTCCAAGGCCTAGACCTGACAACGGGATTAATCCTTTCAACATGACAAAAACTCGCCCCCCTTTCCATCATCCTTCAAATTCAACCAACCAACCATACCATTCTTATTTTCCTAGGACTTATATCAACCCTTATTGGAGGCTGGGGAGGACTTAACCAAACCCAACTACGAAAAATCTTGGCATATTCTTCAATCGCCCACCTAGGGTGAATAATTTTAATCTTACAATTTTCCCCCTCTCTCACTATGCTCACCTTCCTAATCTACACTTTTATAACATTTTCACTGTTTATTTCCTTTAAACTAAACTACTCAACAAATATTAATACCCTAACAACCTCTTGATCTAAAGCCCCAGTTCTTGCCTCAATTATTCCCCTCATCTTACTTTCTCTAGGGGGCCTCCCACCCCTAACAGG
>ET2592 [gene=NADH dehydrogenase subunit 2 (ND2)][location=mitochondrion][organism=Tlaloc hildebrandi][country=México: Usumacinta basin][specimen-voucher=ECOSC/ADN:ET2592]
TACATCTTATCTACCCTGTTATTTGCTCTTGGCCTCGGAACTACTATCACGTTTTCTAGTTCTCACTGATTACTAGCCTGAATAGGCCTAGAAATTAATACACTAGCCATCATTCCCCTCATGGCCCAATTCCACCACCCACGAGCAGTAGAAGCAACCACAAAATATTTTCTAATTCAAGCAACCGCAGCCGCCACACTCCTCTTTGCGAGCATGTCAAACGCATGACTTACCGGACAATGAGATATTCAACACATGCACCACCCCTTCCCTACAACCTTGGTTATTTTAGCTTTAGCCCTAAAAATTGGCCTAGCACCACTCCACAGCTGAATACCTGAAGTCCTCCAAGGCCTAGACCTGACAACGGGATTAATCCTTTCAACATGACAAAAACTCGCCCCCCTTTCCATCATCCTTCAAATTCAACCAACCAACCATACCATTCTTATTTTCCTAGGACTTATATCAACCCTTATTGGAGGCTGGGGAGGACTTAACCAAACCCAACTACGAAAAATCTTGGCATATTCTTCAATCGCCCACCTAGGGTGAATAATTTTAATCTTACAATTTTCCCCCTCTCTCACTATGCTCACCTTCCTAATCTACACTTTTATAACATTTTCACTGTTTATTTCCTTTAAACTAAACTACTCAACAAATATTAATACCCTAACAACCTCTTGATCTAAAGCCCCAGTTCTTGCCTCAATTATTCCCCTCATCTTACTTTCTCTAGGGGGCCTCCCACCCCTAACAGG
>ET2593 [gene=NADH dehydrogenase subunit 2 (ND2)][location=mitochondrion][organism=Tlaloc hildebrandi][country=México: Usumacinta basin][specimen-voucher=ECOSC/ADN:ET2593]
TACATCTTATCTACCCTGTTATTTGCTCTTGGCCTCGGAACTACTATCACGTTTTCTAGTTCTCACTGATTACTAGCCTGAATAGGCCTAGAAATTAATACACTAGCCATCATTCCCCTCATGGCCCAATTCCACCACCCACGAGCAGTAGAAGCAACCACAAAATATTTTCTAATTCAAGCAACCGCAGCCGCCACACTCCTCTTTGCGAGCATGTCAAACGCATGACTTACCGGACAATGAGATATTCAACACATGCACCACCCCTTCCCTACAACCTTGGTTATTTTAGCTTTAGCCCTAAAAATTGGCCTAGCACCACTCCACAGCTGAATACCTGAAGTCCTCCAAGGCCTAGACCTGACAACGGGATTAATCCTTTCAACATGACAAAAACTCGCCCCCCTTTCCATCATCCTTCAAATTCAACCAACCAACCATACCATTCTTATTTTCCTAGGACTTATATCAACCCTTATTGGAGGCTGGGGAGGACTTAACCAAACCCAACTACGAAAAATCTTGGCATATTCTTCAATCGCCCACCTAGGGTGAATAATTTTAATCTTACAATTTTCCCCCTCTCTCACTATGCTCACCTTCCTAATCTACACTTTTATAACATTTTCACTGTTTATTTCCTTTAAACTAAACTACTCAACAAATATTAATACCCTAACAACCTCTTGATCTAAAGCCCCAGTTCTTGCCTCAATTATTCCCCTCATCTTACTTTCTCTAGGGGGCCTCCCACCCCTAACAGG
>ET2596 [gene=NADH dehydrogenase subunit 2 (ND2)][location=mitochondrion][organism=Tlaloc hildebrandi][country=México: Usumacinta basin][specimen-voucher=ECOSC/ADN:ET2596]
TACATCTTATCTACCCTGTTATTTGCTCTTGGCCTCGGAACTACTATCACGTTTTCTAGTTCTCACTGATTACTAGCCTGAATAGGCCTAGAAATTAATACACTAGCCATCATTCCCCTCATGGCCCAATTCCACCACCCACGAGCAGTAGAAGCAACCACAAAATATTTTCTAATTCAAGCAACCGCAGCCGCCACACTCCTCTTTGCGAGCATGTCAAACGCATGACTTACCGGACAATGAGATATTCAACACATGCACCACCCCTTCCCTACAACCTTGGTTATTTTAGCTTTAGCCCTAAAAATTGGCCTAGCACCACTCCACAGCTGAATACCTGAAGTCCTCCAAGGCCTAGACCTGACAACGGGATTAATCCTTTCAACATGACAAAAACTCGCCCCCCTTTCCATCATCCTTCAAATTCAACCAACCAACCATACCATTCTTATTTTCCTAGGACTTATATCAACCCTTATTGGAGGCTGGGGAGGACTTAACCAAACCCAACTACGAAAAATCTTGGCATATTCTTCAATCGCCCACCTAGGGTGAATAATTTTAATCTTACAATTTTCCCCCTCTCTCACTATGCTCACCTTCCTAATCTACACTTTTATAACATTTTCACTGTTTATTTCCTTTAAACTAAACTACTCAACAAATATTAATACCCTAACAACCTCTTGATCTAAAGCCCCAGTTCTTGCCTCAATTATTCCCCTCATCTTACTTTCTCTAGGGGGCCTCCCACCCCTAACAGG
>ET2598 [gene=NADH dehydrogenase subunit 2 (ND2)][location=mitochondrion][organism=Tlaloc hildebrandi][country=México: Usumacinta basin][specimen-voucher=ECOSC/ADN:ET2598]
TACATCTTATCTACCCTGTTATTTGCTCTTGGCCTCGGAACTACTATCACGTTTTCTAGTTCTCACTGATTACTAGCCTGAATAGGCCTAGAAATTAATACACTAGCCATCATTCCCCTCATGGCCCAATTCCACCACCCACGAGCAGTAGAAGCAACCACAAAATATTTTCTAATTCAAGCAACCGCAGCCGCCACACTCCTCTTTGCGAGCATGTCAAACGCATGACTTACCGGACAATGAGATATTCAACACATGCACCACCCCTTCCCTACAACCTTGGTTATTTTAGCTTTAGCCCTAAAAATTGGCCTAGCACCACTCCACAGCTGAATACCTGAAGTCCTCCAAGGCCTAGACCTGACAACGGGATTAATCCTTTCAACATGACAAAAACTCGCCCCCCTTTCCATCATCCTTCAAATTCAACCAACCAACCATACCATTCTTATTTTCCTAGGACTTATATCAACCCTTATTGGAGGCTGGGGAGGACTTAACCAAACCCAACTACGAAAAATCTTGGCATATTCTTCAATCGCCCACCTAGGGTGAATAATTTTAATCTTACAATTTTCCCCCTCTCTCACTATGCTCACCTTCCTAATCTACACTTTTATAACATTTTCACTGTTTATTTCCTTTAAACTAAACTACTCAACAAATATTAATACCCTAACAACCTCTTGATCTAAAGCCCCAGTTCTTGCCTCAATTATTCCCCTCATCTTACTTTCTCTAGGGGGCCTCCCACCCCTAACAGG
>ET2600 [gene=NADH dehydrogenase subunit 2 (ND2)][location=mitochondrion][organism=Tlaloc hildebrandi][country=México: Usumacinta basin][specimen-voucher=ECOSC/ADN:ET2600]
TACATCTTATCTACCCTGTTATTTGCTCTTGGCCTCGGAACTACTATCACGTTTTCTAGTTCTCACTGATTACTAGCCTGAATAGGCCTAGAAATTAATACACTAGCCATCATTCCCCTCATGGCCCAATTCCACCACCCACGAGCAGTAGAAGCAACCACAAAATATTTTCTAATTCAAGCAACCGCAGCCGCCACACTCCTCTTTGCGAGCATGTCAAACGCATGACTTACCGGACAATGAGATATTCAACACATGCACCACCCCTTCCCTACAACCTTGGTTATTTTAGCTTTAGCCCTAAAAATTGGCCTAGCACCACTCCACAGCTGAATACCTGAAGTCCTCCAAGGCCTAGACCTGACAACGGGATTAATCCTTTCAACATGACAAAAACTCGCCCCCCTTTCCATCATCCTTCAAATTCAACCAACCAACCATACCATTCTTATTTTCCTAGGACTTATATCAACCCTTATTGGAGGCTGGGGAGGACTTAACCAAACCCAACTACGAAAAATCTTGGCATATTCTTCAATCGCCCACCTAGGGTGAATAATTTTAATCTTACAATTTTCCCCCTCTCTCACTATGCTCACCTTCCTAATCTACACTTTTATAACATTTTCACTGTTTATTTCCTTTAAACTAAACTACTCAACAAATATTAATACCCTAACAACCTCTTGATCTAAAGCCCCAGTTCTTGCCTCAATTATTCCCCTCATCTTACTTTCTCTAGGGGGCCTCCCACCCCTAACAGG
>ET2614 [gene=NADH dehydrogenase subunit 2 (ND2)][location=mitochondrion][organism=Tlaloc hildebrandi][country=México: Usumacinta basin][specimen-voucher=ECOSC/ADN:ET2614]
TACATCTTATCTACCCTGTTATTTGCTCTTGGCCTCGGAACTACTATCACGTTTTCTAGTTCTCACTGATTACTAGCCTGAATAGGCCTAGAAATTAATACACTAGCCATCATTCCCCTCATGGCCCAATTCCACCACCCACGAGCAGTAGAAGCAACCACAAAATATTTTCTAATTCAAGCAACCGCAGCCGCCACACTCCTCTTTGCGAGCATGTCAAACGCATGACTTACCGGACAATGAGATATTCAACACATGCACCACCCCTTCCCTACAACCTTGGTTATTTTAGCTTTAGCCCTAAAAATTGGCCTAGCACCACTCCACAGCTGAATACCTGAAGTCCTCCAAGGCCTAGACCTGACAACGGGATTAATCCTTTCAACATGACAAAAACTCGCCCCCCTTTCCATCATCCTTCAAATTCAACCAACCAACCATACCATTCTTATTTTCCTAGGACTTATATCAACCCTTATTGGAGGCTGGGGAGGACTTAACCAAACCCAACTACGAAAAATCTTGGCATATTCTTCAATCGCCCACCTAGGGTGAATAATTTTAATCTTACAATTTTCCCCCTCTCTCACTATGCTCACCTTCCTAATCTACACTTTTATAACATTTTCACTGTTTATTTCCTTTAAACTAAACTACTCAACAAATATTAATACCCTAACAACCTCTTGATCTAAAGCCCCAGTTCTTGCCTCAATTATTCCCCTCATCTTACTTTCTCTAGGGGGCCTCCCACCCCTAACAGG
>ET2615 [gene=NADH dehydrogenase subunit 2 (ND2)][location=mitochondrion][organism=Tlaloc hildebrandi][country=México: Usumacinta basin][specimen-voucher=ECOSC/ADN:ET2615]
TACATCTTATCTACCCTGTTATTTGCTCTTGGCCTCGGAACTACTATCACGTTTTCTAGTTCTCACTGATTACTAGCCTGAATAGGCCTAGAAATTAATACACTAGCCATCATTCCCCTCATGGCCCAATTCCACCACCCACGAGCAGTAGAAGCAACCACAAAATATTTTCTAATTCAAGCAACCGCAGCCGCCACACTCCTCTTTGCGAGCATGTCAAACGCATGACTTACCGGACAATGAGATATTCAACACATGCACCACCCCTTCCCTACAACCTTGGTTATTTTAGCTTTAGCCCTAAAAATTGGCCTAGCACCACTCCACAGCTGAATACCTGAAGTCCTCCAAGGCCTAGACCTGACAACGGGATTAATCCTTTCAACATGACAAAAACTCGCCCCCCTTTCCATCATCCTTCAAATTCAACCAACCAACCATACCATTCTTATTTTCCTAGGACTTATATCAACCCTTATTGGAGGCTGGGGAGGACTTAACCAAACCCAACTACGAAAAATCTTGGCATATTCTTCAATCGCCCACCTAGGGTGAATAATTTTAATCTTACAATTTTCCCCCTCTCTCACTATGCTCACCTTCCTAATCTACACTTTTATAACATTTTCACTGTTTATTTCCTTTAAACTAAACTACTCAACAAATATTAATACCCTAACAACCTCTTGATCTAAAGCCCCAGTTCTTGCCTCAATTATTCCCCTCATCTTACTTTCTCTAGGGGGCCTCCCACCCCTAACAGG
>ET2616 [gene=NADH dehydrogenase subunit 2 (ND2)][location=mitochondrion][organism=Tlaloc hildebrandi][country=México: Usumacinta basin][specimen-voucher=ECOSC/ADN:ET2616]
TACATCTTATCTACCCTGTTATTTGCTCTTGGCCTCGGAACTACTATCACGTTTTCTAGTTCTCACTGATTACTAGCCTGAATAGGCCTAGAAATTAATACACTAGCCATCATTCCCCTCATGGCCCAATTCCACCACCCACGAGCAGTAGAAGCAACCACAAAATATTTTCTAATTCAAGCAACCGCAGCCGCCACACTCCTCTTTGCGAGCATGTCAAACGCATGACTTACCGGACAATGAGATATTCAACACATGCACCACCCCTTCCCTACAACCTTGGTTATTTTAGCTTTAGCCCTAAAAATTGGCCTAGCACCACTCCACAGCTGAATACCTGAAGTCCTCCAAGGCCTAGACCTGACAACGGGATTAATCCTTTCAACATGACAAAAACTCGCCCCCCTTTCCATCATCCTTCAAATTCAACCAACCAACCATACCATTCTTATTTTCCTAGGACTTATATCAACCCTTATTGGAGGCTGGGGAGGACTTAACCAAACCCAACTACGAAAAATCTTGGCATATTCTTCAATCGCCCACCTAGGGTGAATAATTTTAATCTTACAATTTTCCCCCTCTCTCACTATGCTCACCTTCCTAATCTACACTTTTATAACATTTTCACTGTTTATTTCCTTTAAACTAAACTACTCAACAAATATTAATACCCTAACAACCTCTTGATCTAAAGCCCCAGTTCTTGCCTCAATTATTCCCCTCATCTTACTTTCTCTAGGGGGCCTCCCACCCCTAACAGG
>ET2630 [gene=NADH dehydrogenase subunit 2 (ND2)][location=mitochondrion][organism=Tlaloc hildebrandi][country=México: Usumacinta basin][specimen-voucher=ECOSC/ADN:ET2630]
TACATCTTATCTACCCTGTTATTTGCTCTTGGCCTCGGAACTACTATCACGTTTTCTAGTTCTCACTGATTACTAGCCTGAATAGGCCTAGAAATTAATACACTAGCCATCATTCCCCTCATGGCCCAATTCCACCACCCACGAGCAGTAGAAGCAACCACAAAATATTTTCTAATTCAAGCAACCGCAGCCGCCACACTCCTCTTTGCGAGCATGTCAAACGCATGACTTACCGGACAATGAGATATTCAACACATGCACCACCCCTTCCCTACAACCTTGGTTATTTTAGCTTTAGCCCTAAAAATTGGCCTAGCACCACTCCACAGCTGAATACCTGAAGTCCTCCAAGGCCTAGACCTGACAACGGGATTAATCCTTTCAACATGACAAAAACTCGCCCCCCTTTCCATCATCCTTCAAATTCAACCAACCAACCATACCATTCTTATTTTCCTAGGACTTATATCAACCCTTATTGGAGGCTGGGGAGGACTTAACCAAACCCAACTACGAAAAATCTTGGCATATTCTTCAATCGCCCACCTAGGGTGAATAATTTTAATCTTACAATTTTCCCCCTCTCTCACTATGCTCACCTTCCTAATCTACACTTTTATAACATTTTCACTGTTTATTTCCTTTAAACTAAACTACTCAACAAATATTAATACCCTAACAACCTCTTGATCTAAAGCCCCAGTTCTTGCCTCAATTATTCCCCTCATCTTACTTTCTCTAGGGGGCCTCCCACCCCTAACAGG
>ET2640 [gene=NADH dehydrogenase subunit 2 (ND2)][location=mitochondrion][organism=Tlaloc hildebrandi][country=México: Usumacinta basin][specimen-voucher=ECOSC/ADN:ET2640]
TACATCTTATCTACCCTGTTATTTGCTCTTGGCCTCGGAACTACTATCACGTTTTCTAGTTCTCACTGATTACTAGCCTGAATAGGCCTAGAAATTAATACACTAGCCATCATTCCCCTCATGGCCCAATTCCACCACCCACGAGCAGTAGAAGCAACCACAAAATATTTTCTAATTCAAGCAACCGCAGCCGCCACACTCCTCTTTGCGAGCATGTCAAACGCATGACTTACCGGACAATGAGATATTCAACACATGCACCACCCCTTCCCTACAACCTTGGTTATTTTAGCTTTAGCCCTAAAAATTGGCCTAGCACCACTCCACAGCTGAATACCTGAAGTCCTCCAAGGCCTAGACCTGACAACGGGATTAATCCTTTCAACATGACAAAAACTCGCCCCCCTTTCCATCATCCTTCAAATTCAACCAACCAACCATACCATTCTTATTTTCCTAGGACTTATATCAACCCTTATTGGAGGCTGGGGAGGACTTAACCAAACCCAACTACGAAAAATCTTGGCATATTCTTCAATCGCCCACCTAGGATGAATAATTTTAATCTTACAATTTTCCCCCTCTCTCACTATGCTCACCTTCCTAATCTACACTTTTATAACATTTTCACTGTTTATTTCCTTTAAACTAAACTACTCAACAAATATTAATACCCTAACAACCTCTTGATCTAAAGCCCCAGTTCTTGCCTCAATTATTCCCCTCATCTTACTTTCTCTAGGGGGCCTCCCACCCCTAACAGG
>ET2641 [gene=NADH dehydrogenase subunit 2 (ND2)][location=mitochondrion][organism=Tlaloc hildebrandi][country=México: Usumacinta basin][specimen-voucher=ECOSC/ADN:ET2641]
TACATCTTATCTACCCTGTTATTTGCTCTTGGCCTCGGAACTACTATCACGTTTTCTAGTTCTCACTGATTACTAGCCTGAATAGGCCTAGAAATTAATACACTAGCCATCATTCCCCTCATGGCCCAATTCCACCACCCACGAGCAGTAGAAGCAACCACAAAATATTTTCTAATTCAAGCAACCGCAGCCGCCACACTCCTCTTTGCGAGCATGTCAAACGCATGACTTACCGGACAATGAGATATTCAACACATGCACCACCCCTTCCCTACAACCTTGGTTATTTTAGCTTTAGCCCTAAAAATTGGCCTAGCACCACTCCACAGCTGAATACCTGAAGTCCTCCAAGGCCTAGACCTGACAACGGGATTAATCCTTTCAACATGACAAAAACTCGCCCCCCTTTCCATCATCCTTCAAATTCAACCAACCAACCATACCATTCTTATTTTCCTAGGACTTATATCAACCCTTATTGGAGGCTGGGGAGGACTTAACCAAACCCAACTACGAAAAATCTTGGCATATTCTTCAATCGCCCACCTAGGATGAATAATTTTAATCTTACAATTTTCCCCCTCTCTCACTATGCTCACCTTCCTAATCTACACTTTTATAACATTTTCACTGTTTATTTCCTTTAAACTAAACTACTCAACAAATATTAATACCCTAACAACCTCTTGATCTAAAGCCCCAGTTCTTGCCTCAATTATTCCCCTCATCTTACTTTCTCTAGGGGGCCTCCCACCCCTAACAGG
>ET2644 [gene=NADH dehydrogenase subunit 2 (ND2)][location=mitochondrion][organism=Tlaloc hildebrandi][country=México: Usumacinta basin][specimen-voucher=ECOSC/ADN:ET2644]
TACATCTTATCTACCCTGTTATTTGCTCTTGGCCTCGGAACTACTATCACGTTTTCTAGTTCTCACTGATTACTAGCCTGAATAGGCCTAGAAATTAATACACTAGCCATCATTCCCCTCATGGCCCAATTCCACCACCCACGAGCAGTAGAAGCAACCACAAAATATTTTCTAATTCAAGCAACCGCAGCCGCCACACTCCTCTTTGCGAGCATGTCAAACGCATGACTTACCGGACAATGAGATATTCAACACATGCACCACCCCTTCCCTACAACCTTGGTTATTTTAGCTTTAGCCCTAAAAATTGGCCTAGCACCACTCCACAGCTGAATACCTGAAGTCCTCCAAGGCCTAGACCTGACAACGGGATTAATCCTTTCAACATGACAAAAACTCGCCCCCCTTTCCATCATCCTTCAAATTCAACCAACCAACCATACCATTCTTATTTTCCTAGGACTTATATCAACCCTTATTGGAGGCTGGGGAGGACTTAACCAAACCCAACTACGAAAAATCTTGGCATATTCTTCAATCGCCCACCTAGGATGAATAATTTTAATCTTACAATTTTCCCCCTCTCTCACTATGGTCACCTTCCTAATCTACACTTTTATAACATTTTCACTGTTTATTTCCTTTAAACTAAACTACTCAACAAATATTAATACCCTAACAACCTCTTGATCTAAAGCCCCAGTTCTTGCCTCAATTATTCCCCTCATCTTACTTTCTCTAGGGGGCCTCCCACCCCTAACAGG
>ET2651 [gene=NADH dehydrogenase subunit 2 (ND2)][location=mitochondrion][organism=Tlaloc hildebrandi][country=México: Usumacinta basin][specimen-voucher=ECOSC/ADN:ET2651]
TACATCTTATCTACCCTGTTATTTGCTCTTGGCCTCGGAACTACTATCACGTTAACTAGTTCTCACTGATTACTAGCCTGAATAGGCCTAGAAATTAATACACTAGCCATCATTCCCCTCATGGCCCAATTCCACCACCCACGAGCAGTAGAAGCAACCACAAAATATTTTCTAATTCAAGCAACCGCAGCCGCCACACTCCTCTTTGCGAGCATGTCAAACGCATGACTTACCGGACAATGAGATATTCAACACATGCACCACCCCTTCCCTACAACCTTGGTTATTTTAGCTTTAGCCCTAAAAATTGGCCTAGCACCACTCCACAGCTGAATACCTGAAGTCCTCCAAGGCCTAGACCTGACAACGGGATTAATCCTTTCAACATGACAAAAACTCGCCCCCCTTTCCATCATCCTTCAAATTCAACCAACCAACCATACCATTCTTATTTTCCTAGGACTTATATCAACCCTTATTGGAGGCTGGGGAGGACTTAACCAAACCCAACTACGAAAAATCTTGGCATATTCTTCAATCGCCCACCTAGGATGAATAATTTTAATCTTACAATTTTCCCCCTCTCTCACTATGCTCACCTTCCTAATCTACACTTTTATAACATTTTCACTGTTTATTTCCTTTAAACTAAACTACTCAACAAATATTAATACCCTAACAACCTCTTGATCTAAAGCCCCAGTTCTTGCCTCAATTATTCCCCTCATCTTACTTTCTCTAGGGGGCCTCCCACCCCTAACAGG
