# Supplementary material for: Genetic diversity and structure of one of the most endangered freshwater fish species in Mexico: Tlaloc hildebrandi (Miller, 1950) and recognition of its evolutionarily significant units
Source: PeerJ. 2021 Aug 27;9:e11952. doi: 10.7717/peerj.11952 (PMC8404570; doi:10.7717/peerj.11952)
Supplement: Supplemental Information 3 [file peerj-09-11952-s003.fas]

>ET2478 [gene=S7 introns 1 and 2, exon 2][location=cytoplasm][organism=Tlaloc hildebrandi][country=Mexico: Grijalva basin][specimen-voucher=ECOSC/ADN:ET2478]
CTAAAATGTCCTTTAAAGTTCTTCAGATGTCAGTTTAGCTACCAGAACCCCATGTTTGGACCCTGATACCTCAGATTCAGATGTTTGCTGCAGCGGATGGCTCTGTTGGCGCTGTATTTAAAGCGTAGTAGCGGAGCGGCTGTGTTAGCGGGAGAAGCTAGGCCGAGCGTGCGTTCAACCAGCTAGCTGCTGCCGGTTAACAAACTGGGAATAACCGGCGAACTGGTCCGACACTTTAACCGAATAACTTACAAACTGGGACCAGTTCACCGGTTTTTGTTAGGGAGACGCTAGACTGGGCCTAATGTTTTAGCTAGCCAGTGCAGGAGGACATGGAGGGAAAGTCAGATCAGTTTAATGGGAATTAAGGTAGTTAGCAACTGGGACCAGTTCACTTTGTTCTGGGATCAACTCAAATGTTCACGGGTCAGTTTTAATAAAATTAGCTACAGTTTAACCCAAAGTCCTGATAGAAAATCTTCCTTAAACTTTCGGATTTTCGGCTGATTTATTTCGAACAGATTGTAGAAACGTGCTTGTGGTTCTGAGAGTCCAGTCTTGTGTTCGGCTGCTCAGCCCAGTGTGTTTTTTAATGCGAACCTCCAGTTACTCATCATGAAGCTGTTGTTCCAGAAAACGTTATTTGACCTTCATGTGTCTGCAGAGACTAAGGCCATGTTCAGTACCAGCGCCCAGATAGTGAAGCCCAATGGCGAGAAGCCTGATGAGTTCGAGTCTGGAATTTCTCAGGTGAGATTCCTAAACTCCATGATGAGACGGGCATTGTTTTCCCGAGATGGAGCTNNNNNNNNNNNNNNN
>ET2479 [gene=S7 introns 1 and 2, exon 2][location=cytoplasm][organism=Tlaloc hildebrandi][country=Mexico: Grijalva basin][specimen-voucher=ECOSC/ADN:ET2479]
CTAAAATGTCCTTTAAAGTTCTTCAGATGTCAGTTTAGCTACCAGAACCCCATGTTTGGACCCTGATACCTCAGATTCAGATGTTTGCTGCAGCGGATGGCTCTGTTGGCGCTGTATTTAAAGCGTAGTAGCGGAGCGGCTGTGTTAGCGGGAGAAGCTAGGCCGAGCGTGCGTTCAACCAGCTAGCTGCTGCCGGTTAACAAACTGGGAATAACCGGCGAACTGGTCCGACACTTTAACCGAATAACTTACAAACTGGGACCAGTTCACCGGTTTTTGTTAGGGAGACGCTAGACTGGGCCTAATGTTTTAGCTAGCCAGTGCAGGAGGACATGGAGGGAAAGTCAGATCAGTTTAATGGGAATTAAGGTAGTTAGCAACTGGGACCAGTTCACTTTGTTCTGGGATCAACTCAAATGTTCACGGGTCAGTTTTAATAAAATTAGCTACAGTTTAACCCAAAGTCCTGATAGAAAATCTTCCTTAAACTTTCGGATTTTCGGCTGATTTATTTCGAACAGATTGTAGAAACGTGCTTGTGGTTCTGAGAGTCCAGTCTTGTGTTCGGCTGCTCAGCCCAGTGTGTTTTTTAATGCGAACCTCCAGTTACTCATCATGAAGCTGTTGTTCCAGAAAACGTTATTTGACCTTCATGTGTCTGCAGAGACTAAGGCCATGTTCAGTACCAGCGCCCAGATAGTGAAGCCCAATGGCGAGAAGCCTGATGAGTTCGAGTCTGGAATTTCTCAGGTGAGATTCCTAAACTCCATGATGAGACGGGCATTGTTTTCCCGAGATGGAGCTCTGACATTCAGANNN
>ET2480 [gene=S7 introns 1 and 2, exon 2][location=cytoplasm][organism=Tlaloc hildebrandi][country=Mexico: Grijalva basin][specimen-voucher=ECOSC/ADN:ET2480]
CTAAAATGTCCTTTAAAGTTCTTCAGATGTCAGTTTAGCTACCAGAACCCCATGTTTGGACCCTGATACCTCAGATTCAGATGTTTGCTGCAGCGGATGGCTCTGTTGGCGCTGTATTTAAAGCGTAGTAGCGGAGCGGCTGTGTTAGCGGGAGAAGCTAGGCCGAGCGTGCGTTCAACCAGCTAGCTGCTGCCGGTTAACAAACTGGGAATAACCGGCGAACTGGTCCGACACTTTAACCGAATAACTTACAAACTGGGACCAGTTCACCGGTTTTTGTTAGGGAGACGCTAGACTGGGCCTAATGTTTTAGCTAGCCAGTGCAGGAGGACATGGAGGGAAAGTCAGATCAGTTTAATGGGAATTAAGGTAGTTAGCAACTGGGACCAGTTCACTTTGTTCTGGGATCAACTCAAATGTTCACGGGTCAGTTTTAATAAAATTAGCTACAGTTTAACCCAAAGTCCTGATAGAAAATCTTCCTTAAACTTTCGGATTTTCGGCTGATTTATTTCGAACAGATTGTAGAAACGTGCTTGTGGTTCTGAGAGTCCAGTCTTGTGTTCGGCTGCTCAGCCCAGTGTGTTTTTTAATGCGAACCTCCAGTTACTCATCATGAAGCTGTTGTTCCAGAAAACGTTATTTGACCTTCATGTGTCTGCAGAGACTAAGGCCATGTTCAGTACCAGCGCCAAGATAGTGAAGCCCAATGGCGAGAAGCCTGATGAGTTCGAGTCTGGAATTTCTCAGGTGAGATTCCTAAACTCCATGATGAGACGGGCATTGTTTTCCCGAGATGGAGCTCTGNNNNNNNNNNNN
>ET2481 [gene=S7 introns 1 and 2, exon 2][location=cytoplasm][organism=Tlaloc hildebrandi][country=Mexico: Grijalva basin][specimen-voucher=ECOSC/ADN:ET2481]
CTAAAATGTCCTTTAAAGTTCTTCAGATGTCAGTTTAGCTACCAGAACCCCATGTTTGGACCCTGATACCTCAGATTCAGATGTTTGCTGCAGCGGATGGCTCTGTTGGCGCTGTATTTAAAGCGTAGTAGCGGAGCGGCTGTGTTAGCGGGAGAAGCTAGGCCGAGCGTGCGTTCAACCAGCTAGCTGCTGCCGGTTAACAAACTGGGAATAACCGGCGAACTGGTCCGACACTTTAACCGAATAACTTACAAACTGGGACCAGTTCACCGGTTTTTGTTAGGGAGACGCTAGACTGGGCCTAATGTTTTAGCTAGCCAGTGCAGGAGGACATGGAGGGAAAGTCAGATCAGTTTAATGGGAATTAAGGTAGTTAGCAACTGGGACCAGTTCACTTTGTTCTGGGATCAACTCAAATGTTCACGGGTCAGTTTTAATAAAATTAGCTACAGTTTAACCCAAAGTCCTGATAGAAAATCTTCCTTAAACTTTCGGATTTTCGGCTGATTTATTTCGAACAGATTGTAGAAACGTGCTTGTGGTTCTGAGAGTCCAGTCTTGTGTTCGGCTGCTCAGCCCAGTGTGTTTTTTAATGCGAACCTCCAGTTACTCATCATGAAGCTGTTGTTCCAGAAAACGTTATTTGACCTTCATGTGTCTGCAGAGACTAAGGCCATGTTCAGTACCAGCGCCAAGATAGTGAAGCCCAATGGCGAGAAGCCTGATGAGTTCGAGTCTGGAATTTCTCAGGTGAGATTCCTAAACTCCATGATGAGACGGGCATTGTTTTCCCGANNNNNNNNNNNNNNNNNNNNNNNN
>ET2482 [gene=S7 introns 1 and 2, exon 2][location=cytoplasm][organism=Tlaloc hildebrandi][country=Mexico: Grijalva basin][specimen-voucher=ECOSC/ADN:ET2482]
CTAAAATGTCCTTTAAAGTTCTTCAGATGTCAGTTTAGCTACCAGAACCCCATGTTTGGACCCTGATACCTCAGATTCAGATGTTTGCTGCAGCGGATGGCTCTGTTGGCGCTGTATTTAAAGCGTAGTAGCGGAGCGGCTGTGTTAGCGGGAGAAGCTAGGCCGAGCGTGCGTTCAACCAGCTAGCTGCTGCCGGTTAACAAACTGGGAATAACCGGCGAACTGGTCCGACACTTTAACCGAATAACTTACAAACTGGGACCAGTTCACCGGTTTTTGTTAGGGAGACGCTAGACTGGGCCTAATGTTTTAGCTAGCCAGTGCAGGAGGACATGGAGGGAAAGTCAGATCAGTTTAATGGGAATTAAGGTAGTTAGCAACTGGGACCAGTTCACTTTGTTCTGGGATCAACTCAAATGTTCACGGGTCAGTTTTAATAAAATTAGCTACAGTTTAACCCAAAGTCCTGATAGAAAATCTTCCTTAAACTTTCGGATTTTCGGCTGATTTATTTCGAACAGATTGTAGAAACGTGCTTGTGGTTCTGAGAGTCCAGTCTTGTGTTCGGCTGCTCAGCCCAGTGTGTTTTTTAATGCGAACCTCCAGTTACTCATCATGAAGCTGTTGTTCCAGAAAACGTTATTTGACCTTCATGTGTCTGCAGAGACTAAGGCCATGTTCAGTACCAGCGCCAAGATAGTGAAGCCCAATGGCGAGAAGCCTGATGAGTTCGAGTCTGGAATTTCTCAGGTGAGATTCCTAAACTCCATGATGAGACGGGCATTGTTTTCCCGAGATCAGNNNNNNNNNNNNNNNNNN
>ET2485 [gene=S7 introns 1 and 2, exon 2][location=cytoplasm][organism=Tlaloc hildebrandi][country=Mexico: Grijalva basin][specimen-voucher=ECOSC/ADN:ET2485]
CTAAAATGTCCTTTAAAGTTCTTCAGATGTCAGTTTAGCTACCAGAACCCCATGTTTGGACCCTGATACCTCAGATTCAGATGTTTGCTGCAGCGGATGGCTCTGTTGGCGCTGTATTTAAAGCGTAGTAGCGGAGCGGCTGTGTTAGCGGGAGAAGCTAGGCCGAGCGTGCGTTCAACCAGCTAGCTGCTGCCGGTTAACAAACTGGGAATAACCGGCGAACTGGTCCGACACTTTAACCGAATAACTTACAAACTGGGACCAGTTCACCGGTTTTTGTTAGGGAGACGCTAGACTGGGCCTAATGTTTTAGCTAGCCAGTGCAGGAGGACATGGAGGGAAAGTCAGATCAGTTTAATGGGAATTAAGGTAGTTAGCAACTGGGACCAGTTCACTTTGTTCTGGGATCAACTCAAATGTTCACGGGTCAGTTTTAATAAAATTAGCTACAGTTTAACCCAAAGTCCTGATAGAAAATCTTCCTTAAACTTTCGGATTTTCGGCTGATTTATTTCGAACAGATTGTAGAAACGTGCTTGTGGTTCTGAGAGTCCAGTCTTGTGTTCGGCTGCTCAGCCCAGTGTGTTTTTTAATGCGAACCTCCAGTTACTCATCATGAAGCTGTTGTTCCAGAAAACGTTATTTGACCTTCATGTGTCTGCAGAGACTAAGGCCATGTTCAGTACCAGCGCCCAGATAGTGAAGCCCAATGGCGAGAAGCCTGATGAGTTCGAGTCTGGAATTTCTCAGGTGAGATTCCTAAACTCCATGATGAGACGGGCATTGTTTTCCCGAGATGGAGCNNNNNNNNNNNNNNNN
>ET2486 [gene=S7 introns 1 and 2, exon 2][location=cytoplasm][organism=Tlaloc hildebrandi][country=Mexico: Grijalva basin][specimen-voucher=ECOSC/ADN:ET2486]
CTAAAATGTCCTTTAAAGTTCTTCAGATGTCAGTTTAGCTACCAGAACCCCATGTTTGGACCCTGATACCTCAGATTCAGATGTTTGCTGCAGCGGATGGCTCTGTTGGCGCTGTATTTAAAGCGTAGTAGCGGAGCGGCTGTGTTAGCGGGAGAAGCTAGGCCGAGCGTGCGTTCAACCAGCTAGCTGCTGCCGGTTAACAAACTGGGAATAACCGGCGAACTGGTCCGACACTTTAACCGAATAACTTACAAACTGGGACCAGTTCACCGGTTTTTGTTAGGGAGACGCTAGACTGGGCCTAATGTTTTAGCTAGCCAGTGCAGGAGGACATGGAGGGAAAGTCAGATCAGTTTAATGGGAATTAAGGTAGTTAGCAACTGGGACCAGTTCACTTTGTTCTGGGATCAACTCAAATGTTCACGGGTCAGTTTTAATAAAATTAGCTACAGTTTAACCCAAAGTCCTGATAGAAAATCTTCCTTAAACTTTCGGATTTTCGGCTGATTTATTTCGAACAGATTGTAGAAACGTGCTTGTGGTTCTGAGAGTCCAGTCTTGTGTTCGGCTGCTCAGCCCAGTGTGTTTTTTAATGCGAACCTCCAGTTACTCATCATGAAGCTGTTGTTCCAGAAAACGTTATTTGACCTTCATGTGTCTGCAGAGACTAAGGCCATGTTCAGTACCAGCGCCCAGATAGTGAAGCCCAATGGCGAGAAGCCTGATGAGTTCGAGTCTGGAATTTCTCAGGTGAGATTCCTAAACTCCATGATGAGACGGGCATTGTTTTCCNNNNNNNNNNNNNNNNNNNNNNNNNNN
>ET2498 [gene=S7 introns 1 and 2, exon 2][location=cytoplasm][organism=Tlaloc hildebrandi][country=Mexico: Grijalva basin][specimen-voucher=ECOSC/ADN:ET2498]
CTAAAATGTCCTTTAAAGTTCTTCAGATGTCAGTTTAGCTACCAGAACCCCATGTTTGGACCCTGATACCTCAGATTCAGATGTTTGCTGCAGCGGATGGCTCTGTTGGCGCTGTATTTAAAGCGTAGTAGCGGAGCGGCTGTGTTAGCGGGAGAAGCTAGGCCGAGCGTGCGTTCAACCAGCTAGCTGCTGCCGGTTAACAAACTGGGAATAACCGGCGAACTGGTCCGACACTTTAACCGAATAACTTACAAACTGGGACCAGTTCACCGGTTTTTGTTAGGGAGACGCTAGACTGGGCCTAATGTTTTAGCTAGCCAGTGCAGGAGGACATGGAGGGAAAGTCAGATCAGTTTAATGGGAATTAAGGTAGTTAGCAACTGGGACCAGTTCACTTTGTTCTGGGATCAACTCAAATGTTCACGGGTCAGTTTTAATAAAATTAGCTACAGTTTAACCCAAAGTCCTGATAGAAAATCTTCCTTAAACTTTCGGATTTTCGGCTGATTTATTTCGAACAGATTGTAGAAACGTGCTTGTGGTTCTGAGAGTCCAGTCTTGTGTTCGGCTGCTCAGCCCAGTGTGTTTTTTAATGCGAACCTCCAGTTACTCATCATGAAGCTGTTGTTCCAGAAAACGTTATTTGACCTTCATGTGTCTGCAGAGACTAAGGCCATGTTCAGTACCAGCGCCAAGATAGTGAAGCCCAATGGCGAGAAGCCTGATGAGTTCGAGTCTGGAATTTCTCAGGTGAGATTCCTAAACTCCATGATGAGACGGGCATTGTTTTCCCGAGATGGAGCTCTGAAATTCAGANAT
>ET2499 [gene=S7 introns 1 and 2, exon 2][location=cytoplasm][organism=Tlaloc hildebrandi][country=Mexico: Grijalva basin][specimen-voucher=ECOSC/ADN:ET2499]
CTAAAATGTCCTTTAAAGTTCTTCAGATGTCAGTTTAGCTACCAGAACCCCATGTTTGGACCCTGATACCTCAGATTCAGATGTTTGCTGCAGCGGATGGCTCTGTTGGCGCTGTATTTAAAGCGTAGTAGCGGAGCGGCTGTGTTAGCGGGAGAAGCTAGGCCGAGCGTGCGTTCAACCAGCTAGCTGCTGCCGGTTAACAAACTGGGAATAACCGGCGAACTGGTCCGACACTTTAACCGAATAACTTACAAACTGGGACCAGTTCACCGGTTTTTGTTAGGGAGACGCTAGACTGGGCCTAATGTTTTAGCTAGCCAGTGCAGGAGGACATGGAGGGAAAGTCAGATCAGTTTAATGGGAATTAAGGTAGTTAGCAACTGGGACCAGTTCACTTTGTTCTGGGATCAACTCAAATGTTCACGGGTCAGTTTTAATAAAATTAGCTACAGTTTAACCCAAAGTCCTGATAGAAAATCTTCCTTAAACTTTCGGATTTTCGGCTGATTTATTTCGAACAGATTGTAGAAACGTGCTTGTGGTTCTGAGAGTCCAGTCTTGTGTTCGGCTGCTCAGCCCAGTGTGTTTTTTAATGCGAACCTCCAGTTACTCATCATGAAGCTGTTGTTCCAGAAAACGTTATTTGACCTTCATGTGTCTGCAGAGACTAAGGCCATGTTCAGTACCAGCGCCAAGATAGTGAAGCCCAATGGCGAGAAGCCTGATGAGTTCGAGTCTGGAATTTCTCAGGTGAGATTCCTAAACTCCATGATGAGACGGGCATTGTTTTCCCGAGATGGAGCTCTGACATTCAGATAT
>ET2507 [gene=S7 introns 1 and 2, exon 2][location=cytoplasm][organism=Tlaloc hildebrandi][country=Mexico: Grijalva basin][specimen-voucher=ECOSC/ADN:ET2507]
CTAAAATGTCCTTTAAAGTTCTTCAGATGTCAGTTTAGCTACCAGAACCCCATGTTTGGACCCTGATACCTCAGATTCAGATGTTTGCTGCAGCGGATGGCTCTGTTGGCGCTGTATTTAAAGCGTAGTAGCGGAGCGGCTGTGTTAGCGGGAGAAGCTAGGCCGAGCGTGCGTTCAACCAGCTAGCTGCTGCCGGTTAACAAACTGGGAATAACCGGCGAACTGGTCCGACACTTTAACCGAATAACTTACAAACTGGGACCAGTTCACCGGTTTTTGTTAGGGAGACGCTAGACTGGGCCTAATGTTTTAGCTAGCCAGTGCAGGAGGACATGGAGGGAAAGTCAGATCAGTTTAATGGGAATTAAGGTAGTTAGCAACTGGGACCAGTTCACTTTGTTCTGGGATCAACTCAAATGTTCACGGGTCAGTTTTAATAAAATTAGCTACAGTTTAACCCAAAGTCCTGATAGAAAATCTTCCTTAAACTTTCGGATTTTCGGCTGATTTATTTCGAACAGATTGTAGAAACGTGCTTGTGGTTCTGAGAGTCCAGTCTTGTGTTCGGCTGCTCAGCCCAGTGTGTTTTTTAATGCGAACCTCCAGTTACTCATCATGAAGCTGTTGTTCCAGAAAACGTTATTTGACCTTCATGTGTCTGCAGAGACTAAGGCCATGTTCAGTACCAGCGCCAAGATAGTGAAGCCCAATGGCGAGAAGCCTGATGAGTTCGAGTCTGGAATTTCTCAGGTGAGATTCCTAAACTCCATGATGAGACGGGCATTGTTTTCCCGAGATGGAGCTCTGACATTCAGANNN
>ET2508 [gene=S7 introns 1 and 2, exon 2][location=cytoplasm][organism=Tlaloc hildebrandi][country=Mexico: Grijalva basin][specimen-voucher=ECOSC/ADN:ET2508]
CTAAAATGTCCTTTAAAGTTCTTCAGATGTCAGTTTAGCTACCAGAACCCCATGTTTGGACCCTGATACCTCAGATTCAGATGTTTGCTGCAGCGGATGGCTCTGTTGGCGCTGTATTTAAAGCGTAGTAGCGGAGCGGCTGTGTTAGCGGGAGAAGCTAGGCCGAGCGTGCGTTCAACCAGCTAGCTGCTGCCGGTTAACAAACTGGGAATAACCGGCGAACTGGTCCGACACTTTAACCGAATAACTTACAAACTGGGACCAGTTCACCGGTTTTTGTTAGGGAGACGCTAGACTGGGCCTAATGTTTTAGCTAGCCAGTGCAGGAGGACATGGAGGGAAAGTCAGATCAGTTTAATGGGAATTAAGGTAGTTAGCAACTGGGACCAGTTCACTTTGTTCTGGGATCAACTCAAATGTTCACGGGTCAGTTTTAATAAAATTAGCTACAGTTTAACCCAAAGTCCTGATAGAAAATCTTCCTTAAACTTTCGGATTTTCGGCTGATTTATTTCGAACAGATTGTAGAAACGTGCTTGTGGTTCTGAGAGTCCAGTCTTGTGTTCGGCTGCTCAGCCCAGTGTGTTTTTTAATGCGAACCTCCAGTTACTCATCATGAAGCTGTTGTTCCAGAAAACGTTATTTGACCTTCATGTGTCTGCAGAGACTAAGGCCATGTTCAGTACCAGCGCCCAGATAGTGAAGCCCAATGGCGAGAAGCCTGATGAGTTCGAGTCTGGAATTTCTCAGGTGAGATTCCTAAACTCCATGATGAGACGGGCATTGTTTTCCCGAGATGGAGCTCTGACNNNNNNNNNN
>ET2509 [gene=S7 introns 1 and 2, exon 2][location=cytoplasm][organism=Tlaloc hildebrandi][country=Mexico: Grijalva basin][specimen-voucher=ECOSC/ADN:ET2509]
CTAAAATGTCCTTTAAAGTTCTTCAGATGTCAGTTTAGCTACCAGAACCCCATGTTTGGACCCTGATACCTCAGATTCAGATGTTTGCTGCAGCGGATGGCTCTGTTGGCGCTGTATTTAAAGCGTAGTAGCGGAGCGGCTGTGTTAGCGGGAGAAGCTAGGCCGAGCGTGCGTTCAACCAGCTAGCTGCTGCCGGTTAACAAACTGGGAATAACCGGCGAACTGGTCCGACACTTTAACCGAATAACTTACAAACTGGGACCAGTTCACCGGTTTTTGTTAGGGAGACGCTAGACTGGGCCTAATGTTTTAGCTAGCCAGTGCAGGAGGACATGGAGGGAAAGTCAGATCAGTTTAATGGGAATTAAGGTAGTTAGCAACTGGGACCAGTTCACTTTGTTCTGGGATCAACTCAAATGTTCACGGGTCAGTTTTAATAAAATTAGCTACAGTTTAACCCAAAGTCCTGATAGAAAATCTTCCTTAAACTTTCGGATTTTCGGCTGATTTATTTCGAACAGATTGTAGAAACGTGCTTGTGGTTCTGAGAGTCCAGTCTTGTGTTCGGCTGCTCAGCCCAGTGTGTTTTTTAATGCGAACCTCCAGTTACTCATCATGAAGCTGTTGTTCCAGAAAACGTTATTTGACCTTCATGTGTCTGCAGAGACTAAGGCCATGTTCAGTACCAGCGCCAAGATAGTGAAGCCCAATGGCGAGAAGCCTGATGAGTTCGAGTCTGGAATTTCTCAGGTGAGATTCCTAAACTCCATGATGAGACGGGCATTGTTTTCCCGAGATGNNNNNNNNNNNNNNNNNNNN
>ET2510 [gene=S7 introns 1 and 2, exon 2][location=cytoplasm][organism=Tlaloc hildebrandi][country=Mexico: Grijalva basin][specimen-voucher=ECOSC/ADN:ET2510]
CTAAAATGTCCTTTAAAGTTCTTCAGATGTCAGTTTAGCTACCAGAACCCCATGTTTGGACCCTGATACCTCAGATTCAGATGTTTGCTGCAGCGGATGGCTCTGTTGGCGCTGTATTTAAAGCGTAGTAGCGGAGCGGCTGTGTTAGCGGGAGAAGCTAGGCCGAGCGTGCGTTCAACCAGCTAGCTGCTGCCGGTTAACAAACTGGGAATAACCGGCGAACTGGTCCGACACTTTAACCGAATAACTTACAAACTGGGACCAGTTCACCGGTTTTTGTTAGGGAGACGCTAGACTGGGCCTAATGTTTTAGCTAGCCAGTGCAGGAGGACATGGAGGGAAAGTCAGATCAGTTTAATGGGAATTAAGGTAGTTAGCAACTGGGACCAGTTCACTTTGTTCTGGGATCAACTCAAATGTTCACGGGTCAGTTTTAATAAAATTAGCTACAGTTTAACCCAAAGTCCTGATAGAAAATCTTCCTTAAACTTTCGGATTTTCGGCTGATTTATTTCGAACAGATTGTAGAAACGTGCTTGTGGTTCTGAGAGTCCAGTCTTGTGTTCGGCTGCTCAGCCCAGTGTGTTTTTTAATGCGAACCTCCAGTTACTCATCATGAAGCTGTTGTTCCAGAAAACGTTATTTGACCTTCATGTGTCTGCAGAGACTAAGGCCATGTTCAGTACCAGCGCCAAGATAGTGAAGCCCAATGGCGAGAAGCCTGATGAGTTCGAGTCTGGAATTTCTCAGGTGAGATTCCTAAACTCCATGATGAGACGGGCATTGTTTTCCCGAGATGGAGCTCTGACATTCAGATAT
>ET2511 [gene=S7 introns 1 and 2, exon 2][location=cytoplasm][organism=Tlaloc hildebrandi][country=Mexico: Grijalva basin][specimen-voucher=ECOSC/ADN:ET2511]
CTAAAATGTCCTTTAAAGTTCTTCAGATGTCAGTTTAGCTACCAGAACCCCATGTTTGGACCCTGATACCTCAGATTCAGATGTTTGCTGCAGCGGATGGCTCTGTTGGCGCTGTATTTAAAGCGTAGTAGCGGAGCGGCTGTGTTAGCGGGAGAAGCTAGGCCGAGCGTGCGTTCAACCAGCTAGCTGCTGCCGGTTAACAAACTGGGAATAACCGGCGAACTGGTCCGACACTTTAACCGAATAACTTACAAACTGGGACCAGTTCACCGGTTTTTGTTAGGGAGACGCTAGACTGGGCCTAATGTTTTAGCTAGCCAGTGCAGGAGGACATGGAGGGAAAGTCAGATCAGTTTAATGGGAATTAAGGTAGTTAGCAACTGGGACCAGTTCACTTTGTTCTGGGATCAACTCAAATGTTCACGGGTCAGTTTTAATAAAATTAGCTACAGTTTAACCCAAAGTCCTGATAGAAAATCTTCCTTAAACTTTCGGATTTTCGGCTGATTTATTTCGAACAGATTGTAGAAACGTGCTTGTGGTTCTGAGAGTCCAGTCTTGTGTTCGGCTGCTCAGCCCAGTGTGTTTTTTAATGCGAACCTCCAGTTACTCATCATGAAGCTGTTGTTCCAGAAAACGTTATTTGACCTTCATGTGTCTGCAGAGACTAACGCCATGTTCAGTACCAGCGCCAAGATAGTGAAGCCCAATGGCGAGAAGCATGATGAGTTCGAGTCTGGAATTTCTCAGGTGAGATTCCTAAACTCCATGATGAGACGGGCATTGTCTTCCCGACATGCAGCTCTGACATTCAGATAT
>ET2520 [gene=S7 introns 1 and 2, exon 2][location=cytoplasm][organism=Tlaloc hildebrandi][country=Mexico: Grijalva basin][specimen-voucher=ECOSC/ADN:ET2520]
CTAAAATGTCCTTTAAAGTTCTTCAGATGTCAGTTTAGCTACCAGAACCCCATGTTTGGACCCTGATACCTCAGATTCAGATGTTTGCTGCAGCGGATGGCTCTGTTGGCGCTGTATTTAAAGCGTAGTAGCGGAGCGGCTGTGTTAGCGGGAGAAGCTAGGCCGAGCGTGCGTTCAACCAGCTAGCTGCTGCCGGTTAACAAACTGGGAATAACCGGCGAACTGGTCCGACACTTTAACCGAATAACTTACAAACTGGGACCAGTTCACCGGTTTTTGTTAGGGAGACGCTAGACTGGGCCTAATGTTTTAGCTAGCCAGTGCAGGAGGACATGGAGGGAAAGTCAGATCAGTTTAATGGGAATTAAGGTAGTTAGCAACTGGGACCAGTTCACTTTGTTCTGGGATCAACTCAAATGTTCACGGGTCAGTTTTAATAAAATTAGCTACAGTTTAACCCAAAGTCCTGATAGAAAATCTTCCTTAAACTTTCGGATTTTCGGCTGATTTATTTCGAACAGATTGTAGAAACGTGCTTGTGGTTCTGAGAGTCCAGTCTTGTGTTCGGCTGCTCAGCCCAGTGTGTTTTTTAATGCGAACCTCCAGTTACTCATCATGAAGCTGTTGTTCCAGAAAACGTTATTTGACCTTCATGTGTCTGCAGAGACTAAGGCCATGTTCAGTACCAGCGCCAAGATAGTGAAGCCCAATGGCGAGAAGCCTGATGAGTTCGAGTCTGGAATTTCTCAGGTGAGATTCCTAAACTCCATGATGAGACGGGCATTGTTTTCCCGAGATGGAGCTCTGACATTCAGATAT
>ET2523 [gene=S7 introns 1 and 2, exon 2][location=cytoplasm][organism=Tlaloc hildebrandi][country=Mexico: Grijalva basin][specimen-voucher=ECOSC/ADN:ET2523]
CTAAAATGTCCTTTAAAGTTCTTCAGATGTCAGTTTAGCTACCAGAACCCCATGTTTGGACCCTGATACCTCAGATTCAGATGTTTGCTGCAGCGGATGGCTCTGTTGGCGCTGTATTTAAAGCGTAGTAGCGGAGCGGCTGTGTTAGCGGGAGAAGCTAGGCCGAGCGTGCGTTCAACCAGCTAGCTGCTGCCGGTTAACAAACTGGGAATAACCGGCGAACTGGTCCGACACTTTAACCGAATAACTTACAAACTGGGACCAGTTCACCGGTTTTTGTTAGGGAGACGCTAGACTGGGCCTAATGTTTTAGCTAGCCAGTGCAGGAGGACATGGAGGGAAAGTCAGATCAGTTTAATGGGAATTAAGGTAGTTAGCAACTGGGACCAGTTCACTTTGTTCTGGGATCAACTCAAATGTTCACGGGTCAGTTTTAATAAAATTAGCTACAGTTTAACCCAAAGTCCTGATAGAAAATCTTCCTTAAACTTTCGGATTTTCGGCTGATTTATTTCGAACAGATTGTAGAAACGTGCTTGTGGTTCTGAGAGTCCAGTCTTGTGTTCGGCTGCTCAGCCCAGTGTGTTTTTTAATGCGAACCTCCAGTTACTCATCATGAAGCTGTTGTTCCAGAAAACGTTATTTGACCTTCATGTGTCTGCAGAGACTAAGGCCATGTTCAGTACCAGCGCCAAGATAGTGAAGCCCAATGGCGAGAAGCCTGATGAGTTCGAGTCTGGAATTTCTCAGGTGAGATTCCTAAACTCCATGATGAGACGGGCATTGTTTTCCCGAGATGGAGCTCTGACATTCAGATAT
>ET2536 [gene=S7 introns 1 and 2, exon 2][location=cytoplasm][organism=Tlaloc hildebrandi][country=Mexico: Grijalva basin][specimen-voucher=ECOSC/ADN:ET2536]
CTAAAATGTCCTTTAAAGTTCTTCAGATGTCAGTTTAGCTACCAGAACCCCATGTTTGGACCCTGATACCTCAGATTCAGATGTTTGCTGCAGCGGATGGCTCTGTTGGCGCTGTATTTAAAGCGTAGTAGCGGAGCGGCTGTGTTAGCGGGAGAAGCTAGGCCGAGCGTGCGTTCAACCAGCTAGCTGCTGCCGGTTAACAAACTGGGAATAACCGGCGAACTGGTCCGACACTTTAACCGAATAACTTACAAACTGGGACCAGTTCACCGGTTTTTGTTAGGGAGACGCTAGACTGGGCCTAATGTTTTAGCTAGCCAGTGCAGGAGGACATGGAGGGAAAGTCAGATCAGTTTAATGGGAATTAAGGTAGTTAGCAACTGGGACCAGTTCACTTTGTTCTGGGATCAACTCAAATGTTCACGGGTCAGTTTTAATAAAATTAGCTACAGTTTAACCCAAAGTCCTGATAGAAAATCTTCCTTAAACTTTCGGATTTTCGGCTGATTTATTTCGAACAGATTGTAGAAACGTGCTTGTGGTTCTGAGAGTCCAGTCTTGTGTTCGGCTGCTCAGCCCAGTGTGTTTTTTAATGCGAACCTCCAGTTACTCATCATGAAGCTGTTGTTCCAGAAAACGTTATTTGACCTTCATGTGTCTGCAGAGACTAAGGCCATGTTCAGTACCAGCGCCCAGATAGTGAAGCCCAATGGCGAGAAGCCTGATGAGTTCGAGTCTGGAATTTCTCAGGTGAGATTCCTAAACTCCATGATGAGACGGGCATTGTTTTCCCGAGATGGAGCTCTGACNNNNNNNNNN
>ET2537 [gene=S7 introns 1 and 2, exon 2][location=cytoplasm][organism=Tlaloc hildebrandi][country=Mexico: Grijalva basin][specimen-voucher=ECOSC/ADN:ET2537]
CTAAAATGTCCTTTAAAGTTCTTCAGATGTCAGTTTAGCTACCAGAACCCCATGTTTGGACCCTGATACCTCAGATTCAGATGTTTGCTGCAGCGGATGGCTCTGTTGGCGCTGTATTTAAAGCGTAGTAGCGGAGCGGCTGTGTTAGCGGGAGAAGCTAGGCCGAGCGTGCGTTCAACCAGCTAGCTGCTGCCGGTTAACAAACTGGGAATAACCGGCGAACTGGTCCGACACTTTAACCGAATAACTTACAAACTGGGACCAGTTCACCGGTTTTTGTTAGGGAGACGCTAGACTGGGCCTAATGTTTTAGCTAGCCAGTGCAGGAGGACATGGAGGGAAAGTCAGATCAGTTTAATGGGAATTAAGGTAGTTAGCAACTGGGACCAGTTCACTTTGTTCTGGGATCAACTCAAATGTTCACGGGTCAGTTTTAATAAAATTAGCTACAGTTTAACCCAAAGTCCTGATAGAAAATCTTCCTTAAACTTTCGGATTTTCGGCTGATTTATTTCGAACAGATTGTAGAAACGTGCTTGTGGTTCTGAGAGTCCAGTCTTGTGTTCGGCTGCTCAGCCCAGTGTGTTTTTTAATGCGAACCTCCAGTTACTCATCATGAAGCTGTTGTTCCAGAAAACGTTATTTGACCTTCATGTGTCTGCAGAGACTAAGGCCATGTTCAGTACCAGCGCCAAGATAGTGAAGCCCAATGGCGAGAAGCCTGATGAGTTCGAGTCTGGAATTTCTCAGGTGAGATTCCTAAACTCCATGATGAGACGGGCATTGTTTTCCCGAGATGGAGCTCTGACATTCAGATAT
>ET2539 [gene=S7 introns 1 and 2, exon 2][location=cytoplasm][organism=Tlaloc hildebrandi][country=Mexico: Grijalva basin][specimen-voucher=ECOSC/ADN:ET2539]
CTAAAATGTCCTTTAAAGTTCTTCAGATGTCAGTTTAGCTACCAGAACCCCATGTTTGGACCCTGATACCTCAGATTCAGATGTTTGCTGCAGCGGATGGCTCTGTTGGCGCTGTATTTAAAGCGTAGTAGCGGAGCGGCTGTGTTAGCGGGAGAAGCTAGGCCGAGCGTGCGTTCAACCAGCTAGCTGCTGCCGGTTAACAAACTGGGAATAACCGGCGAACTGGTCCGACACTTTAACCGAATAACTTACAAACTGGGACCAGTTCACCGGTTTTTGTTAGGGAGACGCTAGACTGGGCCTAATGTTTTAGCTAGCCAGTGCAGGAGGACATGGAGGGAAAGTCAGATCAGTTTAATGGGAATTAAGGTAGTTAGCAACTGGGACCAGTTCACTTTGTTCTGGGATCAACTCAAATGTTCACGGGTCAGTTTTAATAAAATTAGCTACAGTTTAACCCAAAGTCCTGATAGAAAATCTTCCTTAAACTTTCGGATTTTCGGCTGATTTATTTCGAACAGATTGTAGAAACGTGCTTGTGGTTCTGAGAGTCCAGTCTTGTGTTCGGCTGCTCAGCCCAGTGTGTTTTTTAATGCGAACCTCCAGTTACTCATCATGAAGCTGTTGTTCCAGAAAACGTTATTTGACCTTCATGTGTCTGCAGAGACTAAGGCCATGTTCAGTACCAGCGCCAAGATAGTGAAGCCCAATGGCGAGAAGCCTGATGAGTTCGAGTCTGGAATTTCTCAGGTGAGATTCCTAAACTCCATGATGAGACGGGCATTGTTTTCCCGAGATGGAGCTCTGACATTCAGATAT
>ET2540 [gene=S7 introns 1 and 2, exon 2][location=cytoplasm][organism=Tlaloc hildebrandi][country=Mexico: Grijalva basin][specimen-voucher=ECOSC/ADN:ET2540]
CTAAAATGTCCTTTAAAGTTCTTCAGATGTCAGTTTAGCTACCAGAACCCCATGTTTGGACCCTGATACCTCAGATTCAGATGTTTGCTGCAGCGGATGGCTCTGTTGGCGCTGTATTTAAAGCGTAGTAGCGGAGCGGCTGTGTTAGCGGGAGAAGCTAGGCCGAGCGTGCGTTCAACCAGCTAGCTGCTGCCGGTTAACAAACTGGGAATAACCGGCGAACTGGTCCGACACTTTAACCGAATAACTTACAAACTGGGACCAGTTCACCGGTTTTTGTTAGGGAGACGCTAGACTGGGCCTAATGTTTTAGCTAGCCAGTGCAGGAGGACATGGAGGGAAAGTCAGATCAGTTTAATGGGAATTAAGGTAGTTAGCAACTGGGACCAGTTCACTTTGTTCTGGGATCAACTCAAATGTTCACGGGTCAGTTTTAATAAAATTAGCTACAGTTTAACCCAAAGTCCTGATAGAAAATCTTCCTTAAACTTTCGGATTTTCGGCTGATTTATTTCGAACAGATTGTAGAAACGTGCTTGTGGTTCTGAGAGTCCAGTCTTGTGTTCGGCTGCTCAGCCCAGTGTGTTTTTTAATGCGAACCTCCAGTTACTCATCATGAAGCTGTTGTTCCAGAAAACGTTATTTGACCTTCATGTGTCTGCAGAGACTAAGGCCATGTTCAGTACCAGCGCCCAGATAGTGAAGCCCAATGGCGAGAAGCCTGATGAGTTCGAGTCTGGAATTTCTCAGGTGAGATTCCTAAACTCCATGATGAGACGGGCATTGTTTTCCCGAGATGGAGCTCTGACATTCAGATAT
>ET2592 [gene=S7 introns 1 and 2, exon 2][location=cytoplasm][organism=Tlaloc hildebrandi][country=Mexico: Usumacinta basin][specimen-voucher=ECOSC/ADN:ET2592]
CTAAAATGTCCTTTAAAGTTCTTCAGATGTCAGTTTAGCTACCAGAACCCCATGTTTGGACCCTGATACCTCAGATTCAGATGTTTGCTGCAGCGGATGGCTCTGTTGGCGCTGTATTTAAAGCGTAGTAGCGGAGCGGCTGTGTTAGCGGGAGAAGCTAGGCCGAGCGTGCGTTCAACCAGCTAGCTGCTGCCGGTTAACAAACTGGGAATAACCGGCGAACTGGTCCGACACTTTAACCGAATAACTTACAAACTGGGACCAGTTCACCGGTTTTTGTTAGGGAGACGCTAGACTGGGCCTAATGTTTTAGCTAGCCGGTGCAGGAGGACATGGAGGGAAAGTCAGATCAGTTTAATGGGAATTAAGGTAGTTAGCAACTGGGACCAGTTCACTTTGTTCTGGGATCAACTCAAATGTTCACGGGTCAGTTTTAATAAAATTAGCTACAGTTTAACCCAAAGTCCTGATAGAAAATCTTCCTTAAACTTTCGGATTTTCGGCTGATTTATTTCGAACAGATTGTAGAAACGTGCTTGTGGTTCTGAGAGTCCAGTCTTGTGTTCGGCTGCTCAGCCCAGTGTGTTTTTTAATGCGAACCTCCAGTTACTCATCATGAAGCTGTTGTTCCAGAAAACGTTATTTGACCTTCATGTGTCTGCAGAGACTAAGGCCATGTTCAGTACCAGCGCCAAGATAGTGAAGCCCAATGGCGAGAAGCCTGATGAGTTCGAGTCTGGAATTTCTCAGGTGAGATTCCTAAACTCCATGATGAGACGGGCATTGTTTTCCCGAGATGGAGCTCTGACATTCAGATAT
>ET2593 [gene=S7 introns 1 and 2, exon 2][location=cytoplasm][organism=Tlaloc hildebrandi][country=Mexico: Usumacinta basin][specimen-voucher=ECOSC/ADN:ET2593]
CTAAAATGTCCTTTAAAGTTCTTCAGATGTCAGTTTAGCTACCAGAACCCCATGTTTGGACCCTGATACCTCAGATTCAGATGTTTGCTGCAGCGGATGGCTCTGTTGGCGCTGTATTTAAAGCGTAGTAGCGGAGCGGCTGTGTTAGCGGGAGAAGCTAGGCCGAGCGTGCGTTCAACCAGCTAGCTGCTGCCGGTTAACAAACTGGGAATAACCGGCGAACTGGTCCGACACTTTAACCGAATAACTTACAAACTGGGACCAGTTCACCGGTTTTTGTTAGGGAGACGCTAGACTGGGCCTAATGTTTTAGCTAGCCGGTGCAGGAGGACATGGAGGGAAAGTCAGATCAGTTTAATGGGAATTAAGGTAGTTAGCAACTGGGACCAGTTCACTTTGTTCTGGGATCAACTCAAATGTTCACGGGTCAGTTTTAATAAAATTAGCTACAGTTTAACCCAAAGTCCTGATAGAAAATCTTCCTTAAACTTTCGGATTTTCGGCTGATTTATTTCGAACAGATTGTAGAAACGTGCTTGTGGTTCTGAGAGTCCAGTCTTGTGTTCGGCTGCTCAGCCCAGTGTGTTTTTTAATGCGAACCTCCAGTTACTCATCATGAAGCTGTTGTTCCAGAAAACGTTATTTGACCTTCATGTGTCTGCAGAGACTAAGGCCATGTTCAGTACCAGCGCCAAGATAGTGAAGCCCAATGGCGAGAAGCCTGATGAGTTCGAGTCTGGAATTTCTCAGGTGAGATTCCTAAACTCCATGATGAGACGGGCATTGTTTTCCCGAGATGGAGCTCTGACATTCAGATAT
>ET2596 [gene=S7 introns 1 and 2, exon 2][location=cytoplasm][organism=Tlaloc hildebrandi][country=Mexico: Usumacinta basin][specimen-voucher=ECOSC/ADN:ET2596]
CTAAAATGTCCTTTAAAGTTCTTCAGATGTCAGTTTAGCTACCAGAACCCCATGTTTGGACCCTGATACCTCAGATTCAGATGTTTGCTGCAGCGGATGGCTCTGTTGGCGCTGTATTTAAAGCGTAGTAGCGGAGCGGCTGTGTTAGCGGGAGAAGCTAGGCCGAGCGTGCGTTCAACCAGCTAGCTGCTGCCGGTTAACAAACTGGGAATAACCGGCGAACTGGTCCGACACTTTAACCGAATAACTTACAAACTGGGACCAGTTCACCGGTTTTTGTTAGGGAGACGCTAGACTGGGCCTAATGTTTTAGCTAGCCGGTGCAGGAGGACATGGAGGGAAAGTCAGATCAGTTTAATGGGAATTAAGGTAGTTAGCAACTGGGACCAGTTCACTTTGTTCTGGGATCAACTCAAATGTTCACGGGTCAGTTTTAATAAAATTAGCTACAGTTTAACCCAAAGTCCTGATAGAAAATCTTCCTTAAACTTTCGGATTTTCGGCTGATTTATTTCGAACAGATTGTAGAAACGTGCTTGTGGTTCTGAGAGTCCAGTCTTGTGTTCGGCTGCTCAGCCCAGTGTGTTTTTTAATGCGAACCTCCAGTTACTCATCATGAAGCTGTTGTTCCAGAAAACGTTATTTGACCTTCATGTGTCTGCAGAGACTAAGGCCATGTTCAGTACCAGCGCCAAGATAGTGAAGCCCAATGGCGAGAAGCCTGATGAGTTCGAGTCTGGAATTTCTCAGGTGAGATTCCTAAACTCCATGATGAGACGGGCATTGTTTTCCCGAGATGGAGCTCTGACATTCAGATAT
>ET2598 [gene=S7 introns 1 and 2, exon 2][location=cytoplasm][organism=Tlaloc hildebrandi][country=Mexico: Usumacinta basin][specimen-voucher=ECOSC/ADN:ET2598]
CTAAAATGTCCTTTAAAGTTCTTCAGATGTCAGTTTAGCTACCAGAACCCCATGTTTGGACCCTGATACCTCAGATTCAGATGTTTGCTGCAGCGGATGGCTCTGTTGGCGCTGTATTTAAAGCGTAGTAGCGGAGCGGCTGTGTTAGCGGGAGAAGCTAGGCCGAGCGTGCGTTCAACCAGCTAGCTGCTGCCGGTTAACAAACTGGGAATAACCGGCGAACTGGTCCGACACTTTAACCGAATAACTTACAAACTGGGACCAGTTCACCGGTTTTTGTTAGGGAGACGCTAGACTGGGCCTAATGTTTTAGCTAGCCGGTGCAGGAGGACATGGAGGGAAAGTCAGATCAGTTTAATGGGAATTAAGGTAGTTAGCAACTGGGACCAGTTCACTTTGTTCTGGGATCAACTCAAATGTTCACGGGTCAGTTTTAATAAAATTAGCTACAGTTTAACCCAAAGTCCTGATAGAAAATCTTCCTTAAACTTTCGGATTTTCGGCTGATTTATTTCGAACAGATTGTAGAAACGTGCTTGTGGTTCTGAGAGTCCAGTCTTGTGTTCGGCTGCTCAGCCCAGTGTGTTTTTTAATGCGAACCTCCAGTTACTCATCATGAAGCTGTTGTTCCAGAAAACGTTATTTGACCTTCATGTGTCTGCGGAGACTAAGGCCATGTTCAGTACCAGCGCCCAGATAGTGAAGCCCAATGGCGAGAAGCATGATGAGTTCGAGTCTGGAATTTCTCAGGTGAGATTNNNNNNNNNNNNNNNNNNNNNNNNNNNNNNNNNNNNNNNNNNNNNNNNNNNNNNNNNNNNN
>ET2600 [gene=S7 introns 1 and 2, exon 2][location=cytoplasm][organism=Tlaloc hildebrandi][country=Mexico: Usumacinta basin][specimen-voucher=ECOSC/ADN:ET2600]
CTAAAATGTCCTTTAAAGTTCTTCAGATGTCAGTTTAGCTACCAGAACCCCATGTTTGGACCCTGATACCTCAGATTCAGATGTTTGCTGCAGCGGATGGCTCTGTTGGCGCTGTATTTAAAGCGTAGTAGCGGAGCGGCTGTGTTAGCGGGAGAAGCTAGGCCGAGCGTGCGTTCAACCAGCTAGCTGCTGCCGGTTAACAAACTGGGAATAACCGGCGAACTGGTCCGACACTTTAACCGAATAACTTACAAACTGGGACCAGTTCACCGGTTTTTGTTAGGGAGACGCTAGACTGGGCCTAATGTTTTAGCTAGCCGGTGCAGGAGGACATGGAGGGAAAGTCAGATCAGTTTAATGGGAATTAAGGTAGTTAGCAACTGGGACCAGTTCACTTTGTTCTGGGATCAACTCAAATGTTCACGGGTCAGTTTTAATAAAATTAGCTACAGTTTAACCCAAAGTCCTGATAGAAAATCTTCCTTAAACTTTCGGATTTTCGGCTGATTTATTTCGAACAGATTGTAGAAACATGCTTGTGGTTCTGAGAGTCCAGTCTTGTGTTCGGCGGCTCAGCCCACTGTGTTTTTTAATGCGAACCTCCAGTTACTCNNNNNNNNNNNNNNNNNNNNNNNNNNNNNNNNNNNNNNNNNNNNNNNNNNNNNNNNNNNNNNNNNNNNNNNNNNNNNNNNNNNNNNNNNNNNNNNNNNNNNNNNNNNNNNNNNNNNNNNNNNNNNNNNNNNNNNNNNNNNNNNNNNNNNNNNNNNNNNNNNNNNNNNNNNNNNNNNNNNNNNNNNNNNNNNNNNNNNNNNNNNNNNN
>ET2615 [gene=S7 introns 1 and 2, exon 2][location=cytoplasm][organism=Tlaloc hildebrandi][country=Mexico: Usumacinta basin][specimen-voucher=ECOSC/ADN:ET2615]
CTAAAATGTCCTTTAAAGTTCTTCAGATGTCAGTTTAGCTACCAGAACCCCATGTTTGGACCCTGATACCTCAGATTCAGATGTTTGCTGCAGCGGATGGCTCTGTTGGCGCTGTATTTAAAGCGTAGTAGCGGAGCGGCTGTGTTAGCGGGAGAAGCTAGGCCGAGCGTGCGTTCAACCAGCTAGCTGCTGCCGGTTAACAAACTGGGAATAACCGGCGAACTGGTCCGACACTTTAACCGAATAACTTACAAACTGGGACCAGTTCACCGGTTTTTGTTAGGGAGACGCTAGACTGGGCCTAATGTTTTAGCTAGCCGGTGCAGGAGGACATGGAGGGAAAGTCAGATCAGTTTAATGGGAATTAAGGTAGTTAGCAACTGGGACCAGTTCACTTTGTTCTGGGATCAACTCAAATGTTCACGGGTCAGTTTTAATAAAATTAGCTACAGTTTAACCCAAAGTCCTGATAGAAAATCTTCCTTAAACTTTCGGATTTTCGGCTGATTTATTTCGAACAGATTGTAGAAACGTGCTTGTGGTTCTGAGAGTCCAGTCTTGTGTTCGGCTGCTCAGCCCAGTGTGTTTTTTAATGCGAACCTCCAGTTACTCATCATGAAGCTGTTGTTCCAGAAAACGTTATTTGACCTTCATGTGTCTGCAGAGACTAAGGCCATGTTCAGTACCAGCGCCNAGATAGTGAAGCCCAATGGCGAGAAGCCTGATGAGTTCGAGTCTGGAATTTCTCAGGTGAGATTCCTAAACTCCATGATGAGACGGGCATTGTTTTCCCGAGATGGAGCTCTGACATTCAGATAT
>ET2616 [gene=S7 introns 1 and 2, exon 2][location=cytoplasm][organism=Tlaloc hildebrandi][country=Mexico: Usumacinta basin][specimen-voucher=ECOSC/ADN:ET2616]
CTAAAATGTCCTTTAAAGTTCTTCAGATGTCAGTTTAGCTACCAGAACCCCATGTTTGGACCCTGATACCTCAGATTCAGATGTTTGCTGCAGCGGATGGCTCTGTTGGCGCTGTATTTAAAGCGTAGTAGCGGAGCGGCTGTGTTAGCGGGAGAAGCTAGGCCGAGCGTGCGTTCAACCAGCTAGCTGCTGCCGGTTAACAAACTGGGAATAACCGGCGAACTGGTCCGACACTTTAACCGAATAACTTACAAACTGGGACCAGTTCACCGGTTTTTGTTAGGGAGACGCTAGACTGGGCCTAATGTTTTAGCTAGCCAGTGCAGGAGGACATGGAGGGAAAGTCAGATCAGTTTAATGGGAATTAAGGTAGTTAGCAACTGGGACCAGTTCACTTTGTTCTGGGATCAACTCAAATGTTCACGGGTCAGTTTTAATAAAATTAGCTACAGTTTAACCCAAAGTCCTGATAGAAAATCTTCCTTAAACTTTCGGATTTTCGGCTGATTTATTTCGAACAGATTGTAGAAACGTGCTTGTGGTTCTGAGAGTCCAGTCTTGTGTTCGGCTGCTCAGCCCAGTGTGTTTTTTAATGCGAACCTCCAGTTACTCATCATGAAGCTGTTGTTCCAGAAAACGTTATTTGACCTTCATGTGTCTGCAGAGACTAAGGCCATGTTCAGTACCAGCGCCAAGATAGTGAAGCCCAATGGCGAGAAGCCTGATGAGTTCGAGTCTGGAATTTCTCAGGTGAGATTCCTAAACTCCATGATGAGACGGGCATTGTTTTCCCGAGATGGAGCTCTGACATTCAGATAT
>ET2617 [gene=S7 introns 1 and 2, exon 2][location=cytoplasm][organism=Tlaloc hildebrandi][country=Mexico: Usumacinta basin][specimen-voucher=ECOSC/ADN:ET2617]
CTAAAATGTCCTTTAAAGTTCTTCAGATGTCAGTTTAGCTACCAGAACCCCATGTTTGGACCCTGATACCTCAGATTCAGATGTTTGCTGCAGCGGATGGCTCTGTTGGCGCTGTATTTAAAGCGTAGTAGCGGAGCGGCTGTGTTAGCGGGAGAAGCTAGGCCGAGCGTGCGTTCAACCAGCTAGCTGCTGCCGGTTAACAAACTGGGAATAACCGGCGAACTGGTCCGACACTTTAACCGAATAACTTACAAACTGGGACCAGTTCACCGGTTTTTGTTAGGGAGACGCTAGACTGGGCCTAATGTTTTAGCTAGCCGGTGCAGGAGGACATGGAGGGAAAGTCAGATCAGTTTAATGGGAATTAAGGTAGTTAGCAACTGGGACCAGTTCACTTTGTTCTGGGATCAACTCAAATGTTCACGGGTCAGTTTTAATAAAATTAGCTACAGTTTAACCCAAAGTCCTGATAGAAAATCTTCCTTAAACTTTCGGATTTTCGGCTGATTTATTTCGAACAGATTGTAGAAACGTGCTTGTGGTTCTGAGAGTCCAGTCTTGTGTTCGGCTGCTCAGCCCAGTGTGTTTTTTAATGCGAACCTCCAGTTACTCATCATGAAGCTGTTGTTCCAGAAAACGTTATTTGACCTTCATGTGTCTGCAGAGACTAAGGCCATGTTCAGTACCAGCGCCCAGATAGTGAAGCCCAATGGCGAGAAGCCTGATGAGTTCGAGTCTGGAATTTCTCAGGTGAGATTCCTAAACTCCATGATGAGACGGGCATTGTTTTCCCGAGATGGAGCTCTGACATTCAGATAT
>ET2630 [gene=S7 introns 1 and 2, exon 2][location=cytoplasm][organism=Tlaloc hildebrandi][country=Mexico: Usumacinta basin][specimen-voucher=ECOSC/ADN:ET2630]
CTAAAATGTCCTTTAAAGTTCTTCAGATGTCAGTTTAGCTACCAGAACCCCATGTTTGGACCCTGATACCTCAGATTCAGATGTTTGCTGCAGCGGATGGCTCTGTTGGCGCTGTATTTAAAGCGTAGTAGCGGAGCGGCTGTGTTAGCGGGAGAAGCTAGGCCGAGCGTGCGTTCAACCAGCTAGCTGCTGCCGGTTAACAAACTGGGAATAACCGGCGAACTGGTCCGACACTTTAACCGAATAACTTACAAACTGGGACCAGTTCACCGGTTTTTGTTAGGGAGACGCTAGACTGGGCCTAATGTTTTAGCTAGCCGGTGCAGGAGGACATGGAGGGAAAGTCAGATCAGTTTAATGGGAATTAAGGTAGTTAGCAACTGGGACCAGTTCACTTTGTTCTGGGATCAACTCAAATGTTCACGGGTCAGTTTTAATAAAATTAGCTACAGTTTAACCCAAAGTCCTGATAGAAAATCTTCCTTAAACTTTCGGATTTTCGGCTGATTTATTTCGAACAGATTGTAGAAACGTGCTTGTGGTTCTGAGAGTCCAGTCTTGTGTTCGGCTGCTCAGCCCAGTGTGTTTTTTAATGCGAACCTCCAGTTACTCATCATGAAGCTGTTGTTCCAGAAAACGTTATTTGACCTTCATGTGTCTGCAGAGACTAAGGCCATGTTCAGTACCAGCGCCAAGATAGTGAAGCCCAATGGCGAGAAGCCTGATGAGTTCGAGTCTGGAATTTCTCAGGTGAGATTCCTAAACTCCATGATGAGACGGGCATTGTTTTCCCGAGATGGAGCTCTGACATTCAGATAT
>ET2640 [gene=S7 introns 1 and 2, exon 2][location=cytoplasm][organism=Tlaloc hildebrandi][country=Mexico: Usumacinta basin][specimen-voucher=ECOSC/ADN:ET2640]
CTAAAATGTCCTTTAAAGTTCTTCAGATGTCAGTTTAGCTACCAGAACCCCATGTTTGGACCCTGATACCTCAGATTCAGATGTTTGCTGCAGCGGATGGCTCTGTTGGCGCTGTATTTAAAGCGTAGTAGCGGAGCGGCTGTGTTAGCGGGAGAAGCTAGGCCGAGCGTGCGTTCAACCAGCTAGCTGCTGCCGGTTAACAAACTGGGAATAACCGGCGAACTGGTCCGACACTTTAACCGAATAACTTACAAACTGGGACCAGTTCACCGGTTTTTGTTAGGGAGACGCTAGACTGGGCCTAATGTTTTAGCTAGCCAGTGCAGGAGGACATGGAGGGAAAGTCAGATCAGTTTAATGGGAATTAAGGTAGTTAGCAACTGGGACCAGTTCACTTTGTTCTGGGATCAACTCAAATGTTCACGGGTCAGTTTTAATAAAATTAGCTACAGTTTAACCCAAAGTCCTGATAGAAAATCTTCCTTAAACTTTCGGATTTTCGGCTGATTTATTTCGAACAGATTGTAGAAACGTGCTTGTGGTTCTGAGAGTCCAGTCTTGTGTTCGGCTGCTCAGCCCAGTGTGTTTTTTAATGCGAACCTCCAGTTACTCATCATGAAGCTGTTGTTCCAGAAAACGTTATTTGACCTTCATGTGTCTGCAGAGACTAAGGCCATGTTCAGTACCAGCGCCCAGATAGTGAAGCCCAATGGCGAGAAGCCTGATGAGTTCGAGTCTGGAATTTCTCAGGTGAGATTCCTAAACTCCATGATGAGACGGGCATTGTTTTCCCGAGATGGAGCTCTGACATTCAGATAT
>ET2641 [gene=S7 introns 1 and 2, exon 2][location=cytoplasm][organism=Tlaloc hildebrandi][country=Mexico: Usumacinta basin][specimen-voucher=ECOSC/ADN:ET2641]
CTAAAATGTCCTTTAAAGTTCTTCAGATGTCAGTTTAGCTACCAGAACCCCATGTTTGGACCCTGATACCTCAGATTCAGATGTTTGCTGCAGCGGATGGCTCTGTTGGCGCTGTATTTAAAGCGTAGTAGCGGAGCGGCTGTGTTAGCGGGAGAAGCTAGGCCGAGCGTGCGTTCAACCAGCTAGCTGCTGCCGGTTAACAAACTGGGAATAACCGGCGAACTGGTCCGACACTTTAACCGAATAACTTACAAACTGGGACCAGTTCACCGGTTTTTGTTAGGGAGACGCTAGACTGGGCCTAATGTTTTAGCTAGCCAGTGCAGGAGGACATGGAGGGAAAGTCAGATCAGTTTAATGGGAATTAAGGTAGTTAGCAACTGGGACCAGTTCACTTTGTTCTGGGATCAACTCAAATGTTCACGGGTCAGTTTTAATAAAATTAGCTACAGTTTAACCCAAAGTCCTGATAGAAAATCTTCCTTAAACTTTCGGATTTTCGGCTGATTTATTTCGAACAGATTGTAGAAACGTGCTTGTGGTTCTGAGAGTCCAGTCTTGTGTTCGGCTGCTCAGCCCAGTGTGTTTTTTAATGCGAACCTCCAGTTACTCATCATGAAGCTGTTGTTCCAGAAAACGTTATTTGACCTTCATGTGTCTGCAGAGACTAAGGCCATGTTCAGTACCAGCGCCCAGATAGTGAAGCCCAATGGCGAGAAGCCTGATGAGTTCGAGTCTGGAATTTCTCAGGTGAGATTCCTAAACTCCATGATGAGACGGGCATTGTTTTCCCGAGATGGAGCTCTGACATTCAGATAT
>ET2642 [gene=S7 introns 1 and 2, exon 2][location=cytoplasm][organism=Tlaloc hildebrandi][country=Mexico: Usumacinta basin][specimen-voucher=ECOSC/ADN:ET2642]
CTAAAATGTCCTTTAAAGTTCTTCAGATGTCAGTTTAGCTACCAGAACCCCATGTTTGGACCCTGATACCTCAGATTCAGATGTTTGCTGCAGCGGATGGCTCTGTTGGCGCTGTATTTAAAGCGTAGTAGCGGAGCGGCTGTGTTAGCGGGAGAAGCTAGGCCGAGCGTGCGTTCAACCAGCTAGCTGCTGCCGGTTAACAAACTGGGAATAACCGGCGAACTGGTCCGACACTTTAACCGAATAACTTACAAACTGGGACCAGTTCACCGGTTTTTGTTAGGGAGACGCTAGACTGGGCCTAATGTTTTAGCTAGCCGGTGCAGGAGGACATGGAGGGAAAGTCAGATCAGTTTAATGGGAATTAAGGTAGTTAGCAACTGGGACCAGTTCACTTTGTTCTGGGATCAACTCAAATGTTCACGGGTCAGTTTTAATAAAATTAGCTACAGTTTAACCCAAAGTCCTGATAGAAAATCTTCCTTAAACTTTCGGATTTTCGGCTGATTTATTTCGAACAGATTGTAGAAACGTGCTTGTGGTTCTGAGAGTCCAGTCTTGTGTTCGGCTGCTCAGCCCAGTGTGTTTTTTAATGCGAACCTCCAGTTACTCATCATGAAGCTGTTGTTCCAGAAAACGTTATTTGACCTTCATGTGTCTGCAGAGACTAAGGCCATGTTCAGTACCAGCGCCCAGATAGTGAAGCCCAATGGCGAGAAGCCTGATGAGTTCGAGTCTGGAATTTCTCAGGTGAGATTCCTAAACTCCATGATGAGACGGGCATTGTTTTCCCGAGATGGAGCTCTGACATTCAGATAT
