# Supplementary material for: Genetic diversity and structure of one of the most endangered freshwater fish species in Mexico: Tlaloc hildebrandi (Miller, 1950) and recognition of its evolutionarily significant units
Source: PeerJ. 2021 Aug 27;9:e11952. doi: 10.7717/peerj.11952 (PMC8404570; doi:10.7717/peerj.11952)
Supplement: Supplemental Information 4 [file peerj-09-11952-s004.fas]

>ET2478 [gene=ATP6][location=mitochondrion][organism=Tlaloc hildebrandi][country=México: Grijalva basin][specimen-voucher=ECOSC/ADN:ET2478]
ACATTAAGCTTTTTTGACCAATTCATAAGCCCCACACTCCTAGGCATTCCCCTAATTGCCCTTGCCCTCACCCTCCCATGAATCCTATTCCCTCAGCCCTCATCACGTTGAATAAACAACCGCCTTTTAACCCTTCAAAGCTGATTTATTCGCCAATTCACACAACAAATTTTCTTGCCCGTAAATATTCCAGGACATAAATGAGCTGTCCTCCTTACATCTTTGATACTATTCCTTATTTCTTTAAACATGTTAGGCCTGCTTCCCTACACATTTACCCCCACCACACAACTATCTCTTAATATAGCATTTGCCGTTCCACTCTGACTAGCCACAGTAATTATTGGGCTTCGAAACCAACCCACCCATGCCTTAGGACACCTTCTCCCAGAAGGAACCCCCACTCTCCTAATCCCGGTTCTTATTATTATCGAAACAATCAGCCTTTTTATTCGACCCCTAGCCCTAGGGGTTCGACTTACAGCAAACCTCACTGCAGGACACCTATTAATTCAACTTATCGCCACAGCTGCATTCGTCCTCCTTCCAATTATGCCAACAACAGCAATCTTAACCTCAATTCTCCTCTTTCTTCTAACTCTTCTGGAAGTTGCCGTTGCCATGATTCAAGCATA
>ET2479 [gene=ATP6][location=mitochondrion][organism=Tlaloc hildebrandi][country=México: Grijalva basin][specimen-voucher=ECOSC/ADN:ET2479]
ACATTAAGCTTTTTTGACCAATTCATAAGCCCCACACTCCTAGGCATTCCCCTAATTGCCCTTGCCCTCACCCTCCCATGAATCCTATTCCCTCAGCCCTCATCACGTTGAATAAACAACCGCCTTTTAACCCTTCAAAGCTGATTTATTCGCCAATTCACACAACAAATTTTCTTGCCCGTAAATATTCCAGGACATAAATGAGCTGTCCTCCTTACATCTTTGATACTATTCCTTATTTCTTTAAACATGTTAGGCCTGCTTCCCTACACATTTACCCCCACCACACAACTATCTCTTAATATAGCATTTGCCGTTCCACTCTGACTAGCCACAGTAATTATTGGGCTTCGAAACCAACCCACCCATGCCTTAGGACACCTTCTCCCAGAAGGAACCCCCACTCTCCTAATCCCGGTTCTTATTATTATCGAAACAATCAGCCTTTTTATTCGACCCCTAGCCCTAGGGGTTCGACTTACAGCAAACCTCACTGCAGGACACCTATTAATTCAACTTATCGCCACAGCTGCATTCGTCCTCCTTCCAATTATGCCAACAACAGCAATCTTAACCTCAATTCTCCTCTTTCTTCTAACTCTTCTGGAAGTTGCCGTTGCCATGATTCAAGCATA
>ET2481 [gene=ATP6][location=mitochondrion][organism=Tlaloc hildebrandi][country=México: Grijalva basin][specimen-voucher=ECOSC/ADN:ET2481]
ACATTAAGCTTTTTTGACCAATTCATAAGCCCCACACTCCTAGGCATTCCCCTAATTGCCCTTGCCCTCACCCTCCCATGAATCCTATTCCCTCAGCCCTCATCACGTTGAATAAACAACCGCCTTTTAACCCTTCAAAGCTGATTTATTCGCCAATTCACACAACAAATTTTCTTGCCCGTAAATATTCCAGGACATAAATGAGCTGTCCTCCTTACATCTTTGATACTATTCCTTATTTCTTTAAACATGTTAGGCCTGCTTCCCTACACATTTACCCCCACCACACAACTATCTCTTAATATAGCATTTGCCGTTCCACTCTGACTAGCCACAGTAATTATTGGGCTTCGAAACCAACCCACCCATGCCTTAGGACACCTTCTCCCAGAAGGAACCCCCACTCTCCTAATCCCGGTTCTTATTATTATCGAAACAATCAGCCTTTTTATTCGACCCCTAGCCCTAGGGGTTCGACTTACAGCAAACCTCACTGCAGGACACCTATTAATTCAACTTATCGCCACAGCTGCATTCGTCCTCCTTCCAATTATGCCAACAACAGCAATCTTAACCTCAATTCTCCTCTTTCTTCTAACTCTTCTGGAAGTTGCCGTTGCCATGATTCAAGCATA
>ET2482 [gene=ATP6][location=mitochondrion][organism=Tlaloc hildebrandi][country=México: Grijalva basin][specimen-voucher=ECOSC/ADN:ET2482]
ACATTAAGCTTTTTTGACCAATTCATAAGCCCCACACTCCTAGGCATTCCCCTAATTGCCCTTGCCCTCACCCTCCCATGAATCCTATTCCCTCAGCCCTCATCACGTTGAATAAACAACCGCCTTTTAACCCTTCAAAGCTGATTTATTCGCCAATTCACACAACAAATTTTCTTGCCCGTAAATATTCCAGGACATAAATGAGCTGTCCTCCTTACATCTTTGATACTATTCCTTATTTCTTTAAACATGTTAGGCCTGCTTCCCTACACATTTACCCCCACCACACAACTATCTCTTAATATAGCATTTGCCGTTCCACTCTGACTAGCCACAGTAATTATTGGGCTTCGAAACCAACCCACCCATGCCTTAGGACACCTTCTCCCAGAAGGAACCCCCACTCTCCTAATCCCGGTTCTTATTATTATCGAAACAATCAGCCTTTTTATTCGACCCCTAGCCCTAGGGGTTCGACTTACAGCAAACCTCACTGCAGGACACCTATTAATTCAACTTATCGCCACAGCTGCATTCGTCCTCCTTCCAATTATGCCAACAACAGCAATCTTAACCTCAATTCTCCTCTTTCTTCTAACTCTTCTGGAAGTTGCCGTTGCCATGATTCAAGCATA
>ET2485 [gene=ATP6][location=mitochondrion][organism=Tlaloc hildebrandi][country=México: Grijalva basin][specimen-voucher=ECOSC/ADN:ET2485]
ACATTAAGCTTTTTTGACCAATTCATAAGCCCCACACTCCTAGGCATTCCCCTAATTGCCCTTGCCCTCACCCTCCCATGAATCCTATTCCCTCAGCCCTCATCACGTTGAATAAACAACCGCCTTTTAACCCTTCAAAGCTGATTTATTCGCCAATTCACACAACAAATTTTCTTGCCCGTAAATATTCCAGGACATAAATGAGCTGTCCTCCTTACATCTTTGATACTATTCCTTATTTCTTTAAACATGTTAGGCCTGCTTCCCTACACATTTACCCCCACCACACAACTATCTCTTAATATAGCATTTGCCGTTCCACTCTGACTAGCCACAGTAATTATTGGGCTTCGAAACCAACCCACCCATGCCTTAGGACACCTTCTCCCAGAAGGAACCCCCACTCTCCTAATCCCGGTTCTTATTATTATCGAAACAATCAGCCTTTTTATTCGACCCCTAGCCCTAGGGGTTCGACTTACAGCAAACCTCACTGCAGGACACCTATTAATTCAACTTATCGCCACAGCTGCATTCGTCCTCCTTCCAATTATGCCAACAACAGCAATCTTAACCTCAATTCTCCTCTTTCTTCTAACTCTTCTGGAAGTTGCCGTTGCCATGATTCAAGCATA
>ET2486 [gene=ATP6][location=mitochondrion][organism=Tlaloc hildebrandi][country=México: Grijalva basin][specimen-voucher=ECOSC/ADN:ET2486]
ACATTAAGCTTTTTTGACCAATTCATAAGCCCCACACTCCTAGGCATTCCCCTAATTGCCCTTGCCCTCACCCTCCCATGAATCCTATTCCCTCAGCCCTCATCACGTTGAATAAACAACCGCCTTTTAACCCTTCAAAGCTGATTTATTCGCCAATTCACACAACAAATTTTCTTGCCCGTAAATATTCCAGGACATAAATGAGCTGTCCTCCTTACATCTTTGATACTATTCCTTATTTCTTTAAACATGTTAGGCCTGCTTCCCTACACATTTACCCCCACCACACAACTATCTCTTAATATAGCATTTGCCGTTCCACTCTGACTAGCCACAGTAATTATTGGGCTTCGAAACCAACCCACCCATGCCTTAGGACACCTTCTCCCAGAAGGAACCCCCACTCTCCTAATCCCGGTTCTTATTATTATCGAAACAATCAGCCTTTTTATTCGACCCCTAGCCCTAGGGGTTCGACTTACAGCAAACCTCACTGCAGGACACCTATTAATTCAACTTATCGCCACAGCTGCATTCGTCCTCCTTCCAATTATGCCAACAACAGCAATCTTAACCTCAATTCTCCTCTTTCTTCTAACTCTTCTGGAAGTTGCCGTTGCCATGATTCAAGCATA
>ET2497 [gene=ATP6][location=mitochondrion][organism=Tlaloc hildebrandi][country=México: Grijalva basin][specimen-voucher=ECOSC/ADN:ET2497]
ACATTAAGCTTTTTTGACCAATTCATAAGCCCCACACTCCTAGGCATTCCCCTAATTGCCCTTGCCCTCACCCTCCCATGAATCCTATTCCCTCAGCCCTCATCACGTTGAATAAACAACCGCCTTTTAACCCTTCAAAGCTGATTTATTCGCCAATTCACACAACAAATTTTCTTGCCCGTAAATATTCCAGGACATAAATGAGCTGTCCTCCTTACATCTTTGATACTATTCCTTATTTCTTTAAACATGTTAGGCCTGCTTCCCTACACATTTACCCCCACCACACAACTATCTCTTAATATAGCATTTGCCGTTCCACTCTGACTAGCCACAGTAATTATTGGGCTTCGAAACCAACCCACCCATGCCTTAGGACACCTTCTCCCAGAAGGAACCCCCACTCTCCTAATCCCGGTTCTTATTATTATCGAAACAATCAGCCTTTTTATTCGACCCCTAGCCCTAGGGGTTCGACTTACAGCAAACCTCACTGCAGGACACCTATTAATTCAACTTATCGCCACAGCTGCATTCGTCCTCCTTCCAATTATGCCAACAACAGCAATCTTAACCTCAATTCTCCTCTTTCTTCTAACTCTTCTGGAAGTTGCCGTTGCCATGATTCAAGCATA
>ET2499 [gene=ATP6][location=mitochondrion][organism=Tlaloc hildebrandi][country=México: Grijalva basin][specimen-voucher=ECOSC/ADN:ET2499]
ACATTAAGCTTTTTTGACCAATTCATAAGCCCCACACTCCTAGGCATTCCCCTAATTGCCCTTGCCCTCACCCTCCCATGAATCCTATTCCCTCAGCCCTCATCACGTTGAATAAACAACCGCCTTTTAACCCTTCAAAGCTGATTTATTCGCCAATTCACACAACAAATTTTCTTGCCCGTAAATATTCCAGGACATAAATGAGCTGTCCTCCTTACATCTTTGATACTATTCCTTATTTCTTTAAACATGTTAGGCCTGCTTCCCTACACATTTACCCCCACCACACAACTATCTCTTAATATAGCATTTGCCGTTCCACTCTGACTAGCCACAGTAATTATTGGGCTTCGAAACCAACCCACCCATGCCTTAGGACACCTTCTCCCAGAAGGAACCCCCACTCTCCTAATCCCGGTTCTTATTATTATCGAAACAATCAGCCTTTTTATTCGACCCCTAGCCCTAGGGGTTCGACTTACAGCAAACCTCACTGCAGGACACCTATTAATTCAACTTATCGCCACAGCTGCATTCGTCCTCCTTCCAATTATGCCAACAACAGCAATCTTAACCTCAATTCTCCTCTTTCTTCTAACTCTTCTGGAAGTTGCCGTTGCCATGATTCAAGCATA
>ET2507 [gene=ATP6][location=mitochondrion][organism=Tlaloc hildebrandi][country=México: Grijalva basin][specimen-voucher=ECOSC/ADN:ET2507]
ACATTAAGCTTTTTTGACCAATTCATAAGCCCCACACTCCTAGGCATTCCCCTAATTGCCCTTGCCCTCACCCTCCCATGAATCCTATTCCCTCAGCCCTCATCACGTTGAATAAACAACCGCCTTTTAACCCTTCAAAGCTGATTTATTCGCCAATTCACACAACAAATTTTCTTGCCCGTAAATATTCCAGGACATAAATGAGCTGTCCTCCTTACATCTTTGATACTATTCCTTATTTCTTTAAACATGTTAGGCCTGCTTCCCTACACATTTACCCCCACCACACAACTATCTCTTAATATAGCATTTGCCGTTCCACTCTGACTAGCCACAGTAATTATTGGGCTTCGAAACCAACCCACCCATGCCTTAGGACACCTTCTCCCAGAAGGAACCCCCACTCTCCTAATCCCGGTTCTTATTATTATCGAAACAATCAGCCTTTTTATTCGACCCCTAGCCCTAGGGGTTCGACTTACAGCAAACCTCACTGCAGGACACCTATTAATTCAACTTATCGCCACAGCTGCATTCGTCCTCCTTCCAATTATGCCAACAACAGCAATCTTAACCTCAATTCTCCTCTTTCTTCTAACTCTTCTGGAAGTTGCCGTTGCCATGATTCAAGCATA
>ET2508 [gene=ATP6][location=mitochondrion][organism=Tlaloc hildebrandi][country=México: Grijalva basin][specimen-voucher=ECOSC/ADN:ET2508]
ACATTAAGCTTTTTTGACCAATTCATAAGCCCCACACTCCTAGGCATTCCCCTAATTGCCCTTGCCCTCACCCTCCCATGAATCCTATTCCCTCAGCCCTCATCACGTTGAATAAACAACCGCCTTTTAACCCTTCAAAGCTGATTTATTCGCCAATTCACACAACAAATTTTCTTGCCCGTAAATATTCCAGGACATAAATGAGCTGTCCTCCTTACATCTTTGATACTATTCCTTATTTCTTTAAACATGTTAGGCCTGCTTCCCTACACATTTACCCCCACCACACAACTATCTCTTAATATAGCATTTGCCGTTCCACTCTGACTAGCCACAGTAATTATTGGGCTTCGAAACCAACCCACCCATGCCTTAGGACACCTTCTCCCAGAAGGAACCCCCACTCTCCTAATCCCGGTTCTTATTATTATCGAAACAATCAGCCTTTTTATTCGACCCCTAGCCCTAGGGGTTCGACTTACAGCAAACCTCACTGCAGGACACCTATTAATTCAACTTATCGCCACAGCTGCATTCGTCCTCCTTCCAATTATGCCAACAACAGCAATCTTAACCTCAATTCTCCTCTTTCTTCTAACTCTTCTGGAAGTTGCCGTTGCCATGATTCAAGCATA
>ET2509 [gene=ATP6][location=mitochondrion][organism=Tlaloc hildebrandi][country=México: Grijalva basin][specimen-voucher=ECOSC/ADN:ET2509]
ACATTAAGCTTTTTTGACCAATTCATAAGCCCCACACTCCTAGGCATTCCCCTAATTGCCCTTGCCCTCACCCTCCCATGAATCCTATTCCCTCAGCCCTCATCACGTTGAATAAACAACCGCCTTTTAACCCTTCAAAGCTGATTTATTCGCCAATTCACACAACAAATTTTCTTGCCCGTAAATATTCCAGGACATAAATGAGCTGTCCTCCTTACATCTTTGATACTATTCCTTATTTCTTTAAACATGTTAGGCCTGCTTCCCTACACATTTACCCCCACCACACAACTATCTCTTAATATAGCATTTGCCGTTCCACTCTGACTAGCCACAGTAATTATTGGGCTTCGAAACCAACCCACCCATGCCTTAGGACACCTTCTCCCAGAAGGAACCCCCACTCTCCTAATCCCGGTTCTTATTATTATCGAAACAATCAGCCTTTTTATTCGACCCCTAGCCCTAGGGGTTCGACTTACAGCAAACCTCACTGCAGGACACCTATTAATTCAACTTATCGCCACAGCTGCATTCGTCCTCCTTCCAATTATGCCAACAACAGCAATCTTAACCTCAATTCTCCTCTTTCTTCTAACTCTTCTGGAAGTTGCCGTTGCCATGATTCAAGCATA
>ET2510 [gene=ATP6][location=mitochondrion][organism=Tlaloc hildebrandi][country=México: Grijalva basin][specimen-voucher=ECOSC/ADN:ET2510]
ACATTAAGCTTTTTTGACCAATTCATAAGCCCCACACTCCTAGGCATTCCCCTAATTGCCCTTGCCCTCACCCTCCCATGAATCCTATTCCCTCAGCCCTCATCACGTTGAATAAACAACCGCCTTTTAACCCTTCAAAGCTGATTTATTCGCCAATTCACACAACAAATTTTCTTGCCCGTAAATATTCCAGGACATAAATGAGCTGTCCTCCTTACATCTTTGATACTATTCCTTATTTCTTTAAACATGTTAGGCCTGCTTCCCTACACATTTACCCCCACCACACAACTATCTCTTAATATAGCATTTGCCGTTCCACTCTGACTAGCCACAGTAATTATTGGGCTTCGAAACCAACCCACCCATGCCTTAGGACACCTTCTCCCAGAAGGAACCCCCACTCTCCTAATCCCGGTTCTTATTATTATCGAAACAATCAGCCTTTTTATTCGACCCCTAGCCCTAGGGGTTCGACTTACAGCAAACCTCACTGCAGGACACCTATTAATTCAACTTATCGCCACAGCTGCATTCGTCCTCCTTCCAATTATGCCAACAACAGCAATCTTAACCTCAATTCTCCTCTTTCTTCTAACTCTTCTGGAAGTTGCCGTTGCCATGATTCAAGCATA
>ET2536 [gene=ATP6][location=mitochondrion][organism=Tlaloc hildebrandi][country=México: Grijalva basin][specimen-voucher=ECOSC/ADN:ET2536]
ACATTAAGCTTTTTTGACCAATTCATAAGCCCCACACTCCTAGGCATTCCCCTAATTGCCCTTGCCCTCACCCTCCCATGAATCCTATTCCCTCAGCCCTCATCACGTTGAATAAACAACCGCCTTTTAACCCTTCAAAGCTGATTTATTCGCCAATTCACACAACAAATTTTCTTGCCCGTAAATATTCCAGGACATAAATGAGCTGTCCTCCTTACATCTTTGATACTATTCCTTATTTCTTTAAACATGTTAGGCCTGCTTCCCTACACATTTACCCCCACCACACAACTATCTCTTAATATAGCATTTGCCGTTCCACTCTGACTAGCCACAGTAATTATTGGGCTTCGAAACCAACCCACCCATGCCTTAGGACACCTTCTCCCAGAAGGAACCCCCACTCTCCTAATCCCGGTTCTTATTATTATCGAAACAATCAGCCTTTTTATTCGACCCCTAGCCCTAGGGGTTCGACTTACAGCAAACCTCACTGCAGGACACCTATTAATTCAACTTATCGCCACAGCTGCATTCGTCCTCCTTCCAATTATGCCAACAACAGCAATCTTAACCTCAATTCTCCTCTTTCTTCTAACTCTTCTGGAAGTTGCCGTTGCCATGATTCAAGCATA
>ET2542 [gene=ATP6][location=mitochondrion][organism=Tlaloc hildebrandi][country=México: Grijalva basin][specimen-voucher=ECOSC/ADN:ET2542]
ACATTAAGCTTTTTTGACCAATTCATAAGCCCCACACTCCTAGGCATTCCCCTAATTGCCCTTGCCCTCACCCTCCCATGAATCCTATTCCCTCAGCCCTCATCACGTTGAATAAACAACCGCCTTTTAACCCTTCAAAGCTGATTTATTCGCCAATTCACACAACAAATTTTCTTGCCCGTAAATATTCCAGGACATAAATGAGCTGTCCTCCTTACATCTTTGATACTATTCCTTATTTCTTTAAACATGTTAGGCCTGCTTCCCTACACATTTACCCCCACCACACAACTATCTCTTAATATAGCATTTGCCGTTCCACTCTGACTAGCCACAGTAATTATTGGGCTTCGAAACCAACCCACCCATGCCTTAGGACACCTTCTCCCAGAAGGAACCCCCACTCTCCTAATCCCGGTTCTTATTATTATCGAAACAATCAGCCTTTTTATTCGACCCCTAGCCCTAGGGGTTCGACTTACAGCAAACCTCACTGCAGGACACCTATTAATTCAACTTATCGCCACAGCTGCATTCGTCCTCCTTCCAATTATGCCAACAACAGCAATCTTAACCTCAATTCTCCTCTTTCTTCTAACTCTTCTGGAAGTTGCCGTTGCCATGATTCAAGCATA
>ET2593 [gene=ATP6][location=mitochondrion][organism=Tlaloc hildebrandi][country=México: Usumacinta basin][specimen-voucher=ECOSC/ADN:ET2593]
ACATTAAGCTTTTTTGACCAATTCATAAGCCCCACACTCCTAGGCATTCCCCTAATTGCCCTTGCCCTCACCCTCCCATGAATCCTATTCCCTCAGCCCTCATCACGTTGAATAAACAACCGCCTTTTAACCCTTCAAAGCTGATTTATTCGCCAATTCACACAACAAATTTTCTTGCCCGTAAATATTCCAGGACATAAATGAGCTGTCCTCCTTACATCTTTGATACTATTCCTTATTTCTTTAAACATGTTAGGCCTGCTTCCCTACACATTTACCCCCACCACACAACTATCTCTTAATATAGCATTTGCCGTTCCACTCTGACTAGCCACAGTAATTATTGGGCTTCGAAACCAACCCACCCATGCCTTAGGACACCTTCTCCCAGAAGGAACCCCCACTCTCCTAATCCCGGTTCTTATTATTATCGAAACAATCAGCCTTTTTATTCGACCCCTAGCCCTAGGGGTTCGACTTACAGCAAACCTCACTGCAGGACACCTATTAATTCAACTTATCGCCACAGCTGCATTCGTCCTCCTTCCAATTATGCCAACAACAGCAATCTTAACCTCAATTCTCCTCTTTCTTCTAACTCTTCTGGAAGTTGCCGTTGCCATGATTCAAGCATA
>ET2596 [gene=ATP6][location=mitochondrion][organism=Tlaloc hildebrandi][country=México: Usumacinta basin][specimen-voucher=ECOSC/ADN:ET2596]
ACATTAAGCTTTTTTGACCAATTCATAAGCCCCACACTCCTAGGCATTCCCCTAATTGCCCTTGCCCTCACCCTCCCATGAATCCTATTCCCTCAGCCCTCATCACGTTGAATAAACAACCGCCTTTTAACCCTTCAAAGCTGATTTATTCGCCAATTCACACAACAAATTTTCTTGCCCGTAAATATTCCAGGACATAAATGAGCTGTCCTCCTTACATCTTTGATACTATTCCTTATTTCTTTAAACATGTTAGGCCTGCTTCCCTACACATTTACCCCCACCACACAACTATCTCTTAATATAGCATTTGCCGTTCCACTCTGACTAGCCACAGTAATTATTGGGCTTCGAAACCAACCCACCCATGCCTTAGGACACCTTCTCCCAGAAGGAACCCCCACTCTCCTAATCCCGGTTCTTATTATTATCGAAACAATCAGCCTTTTTATTCGACCCCTAGCCCTAGGGGTTCGACTTACAGCAAACCTCACTGCAGGACACCTATTAATTCAACTTATCGCCACAGCTGCATTCGTCCTCCTTCCAATTATGCCAACAACAGCAATCTTAACCTCAATTCTCCTCTTTCTTCTAACTCTTCTGGAAGTTGCCGTTGCCATGATTCAAGCATA
>ET2598 [gene=ATP6][location=mitochondrion][organism=Tlaloc hildebrandi][country=México: Usumacinta basin][specimen-voucher=ECOSC/ADN:ET2598]
ACATTAAGCTTTTTTGACCAATTCATAAGCCCCACACTCCTAGGCATTCCCCTAATTGCCCTTGCCCTCACCCTCCCATGAATCCTATTCCCTCAGCCCTCATCACGTTGAATAAACAACCGCCTTTTAACCCTTCAAAGCTGATTTATTCGCCAATTCACACAACAAATTTTCTTGCCCGTAAATATTCCAGGACATAAATGAGCTGTCCTCCTTACATCTTTGATACTATTCCTTATTTCTTTAAACATGTTAGGCCTGCTTCCCTACACATTTACCCCCACCACACAACTATCTCTTAATATAGCATTTGCCGTTCCACTCTGACTAGCCACAGTAATTATTGGGCTTCGAAACCAACCCACCCATGCCTTAGGACACCTTCTCCCAGAAGGAACCCCCACTCTCCTAATCCCGGTTCTTATTATTATCGAAACAATCAGCCTTTTTATTCGACCCCTAGCCCTAGGGGTTCGACTTACAGCAAACCTCACTGCAGGACACCTATTAATTCAACTTATCGCCACAGCTGCATTCGTCCTCCTTCCAATTATGCCAACAACAGCAATCTTAACCTCAATTCTCCTCTTTCTTCTAACTCTTCTGGAAGTTGCCGTTGCCATGATTCAAGCATA
>ET2640 [gene=ATP6][location=mitochondrion][organism=Tlaloc hildebrandi][country=México: Usumacinta basin][specimen-voucher=ECOSC/ADN:ET2640]
ACATTAAGCTTTTTTGACCAATTCATAAGCCCCACACTCCTAGGCATTCCCCTAATTGCCCTTGCCCTCACCCTCCCATGAATCCTATTCCCTCAGCCCTCATCACGTTGAATAAACAACCGCCTTTTAACCCTTCAAAGCTGATTTATTCGACAATTCACACAACAAATTTTCTTGCCCGTAAATATTCCAGGACATAAATGAGCTGTCCTCCTTACATCTTTGATACTATTCCTTATTTCTTTAAACATGTTAGGCCTGCTTCCCTACACATTTACCCCCACCACACAACTATCTCTTAATATAGCATTTGCCGTTCCACTCTGACTAGCCACAGTAATTATTGGACTTCGAAACCAACCCACCCATGCCTTAGGACACCTTCTCCCAGAAGGAACCCCCACTCTCCTAATCCCGGTTCTTATTATTATCGAAACAATCAGCCTTTTTATTCGACCCCTAGCCCTAGGGGTTCGACTTACAGCAAACCTCACTGCAGGACACCTATTAATTCAACTTATCGCCACAGCTGCATTCGTCCTCCTTCCAATTATGCCAACAACAGCAATCTTAACCTCAATTCTCCTCTTTCTTCTAACTCTTCTGGAAGTTGCCGTTGCCATGATTCAAGCATA
>ET2642 [gene=ATP6][location=mitochondrion][organism=Tlaloc hildebrandi][country=México: Usumacinta basin][specimen-voucher=ECOSC/ADN:ET2642]
ACATTAAGCTTTTTTGACCAATTCATAAGCCCCACACTCCTAGGCATTCCCCTAATTGCCCTTGCCCTCACCCTCCCATGAATCCTATTCCCTCAGCCCTCATCACGTTGAATAAACAACCGCCTTTTAACCCTTCAAAGCTGATTTATTCGACAATTCACACAACAAATTTTCTTGCCCGTAAATATTCCAGGACATAAATGAGCTGTCCTCCTTACATCTTTGATACTATTCCTTATTTCTTTAAACATGTTAGGCCTGCTTCCCTACACATTTACCCCCACCACACAACTATCTCTTAATATAGCATTTGCCGTTCCACTCTGACTAGCCACAGTAATTATTGGACTTCGAAACCAACCCACCCATGCCTTAGGACACCTTCTCCCAGAAGGAACCCCCACTCTCCTAATCCCGGTTCTTATTATTATCGAAACAATCAGCCTTTTTATTCGACCCCTAGCCCTAGGGGTTCGACTTACAGCAAACCTCACTGCAGGACACCTATTAATTCAACTTATCGCCACAGCTGCATTCGTCCTCCTTCCAATTATGCCAACAACAGCAATCTTAACCTCAATTCTCCTCTTTCTTCTAACTCTTCTGGAAGTTGCCGTTGCCATGATTCAAGCATA
>ET2643 [gene=ATP6][location=mitochondrion][organism=Tlaloc hildebrandi][country=México: Usumacinta basin][specimen-voucher=ECOSC/ADN:ET2643]
ACATTAAGCTTTTTTGACCAATTCATAAGCCCCACACTCCTAGGCATTCCCCTAATTGCCCTTGCCCTCACCCTCCCATGAATCCTATTCCCTCAGCCCTCATCACGTTGAATAAACAACCGCCTTTTAACCCTTCAAAGCTGATTTATTCGACAATTCACACAACAAATTTTCTTGCCCGTAAATATTCCAGGACATAAATGAGCTGTCCTCCTTACATCTTTGATACTATTCCTTATTTCTTTAAACATGTTAGGCCTGCTTCCCTACACATTTACCCCCACCACACAACTATCTCTTAATATAGCATTTGCCGTTCCACTCTGACTAGCCACAGTAATTATTGGACTTCGAAACCAACCCACCCATGCCTTAGGACACCTTCTCCCAGAAGGAACCCCCACTCTCCTAATCCCGGTTCTTATTATTATCGAAACAATCAGCCTTTTTATTCGACCCCTAGCCCTAGGGGTTCGACTTACAGCAAACCTCACTGCAGGACACCTATTAATTCAACTTATCGCCACAGCTGCATTCGTCCTCCTTCCAATTATGCCAACAACAGCAATCTTAACCTCAATTCTCCTCTTTCTTCTAACTCTTCTGGAAGTTGCCGTTGCCATGATTCAAGCATA
>ET2644 [gene=ATP6][location=mitochondrion][organism=Tlaloc hildebrandi][country=México: Usumacinta basin][specimen-voucher=ECOSC/ADN:ET2644]
ACATTAAGCTTTTTTGACCAATTCATAAGCCCCACACTCCTAGGCATTCCCCTAATTGCCCTTGCCCTCACCCTCCCATGAATCCTATTCCCTCAGCCCTCATCACGTTGAATAAACAACCGCCTTTTAACCCTTCAAAGCTGATTTATTCGACAATTCACACAACAAATTTTCTTGCCCGTAAATATTCCAGGACATAAATGAGCTGTCCTCCTTACATCTTTGATACTATTCCTTATTTCTTTAAACATGTTAGGCCTGCTTCCCTACACATTTACCCCCACCACACAACTATCTCTTAATATAGCATTTGCCGTTCCACTCTGACTAGCCACAGTAATTATTGGGCTTCGAAACCAACCCACCCATGCCTTAGGACACCTTCTCCCAGAAGGAACCCCCACTCTCCTAATCCCGGTTCTTATTATTATCGAAACAATCAGCCTTTTTATTCGACCCCTAGCCCTAGGGGTTCGACTTACAGCAAACCTCACTGCAGGACACCTATTAATTCAACTTATCGCCACAGCTGCATTCGTCCTCCTTCCAATTATGCCAACAACAGCAATCTTAACCTCAATTCTCCTCTTTCTTCTAACTCTTCTGGAAGTTGCCGTTGCCATGATTCAAGCATA
>ET2651 [gene=ATP6][location=mitochondrion][organism=Tlaloc hildebrandi][country=México: Usumacinta basin][specimen-voucher=ECOSC/ADN:ET2651]
ACATTAAGCTTTTTTGACCAATTCATAAGCCCCACACTCCTAGGCATTCCCCTAATTGCCCTTGCCCTCACCCTCCCATGAATCCTATTCCCTCAGCCCTCATCACGTTGAATAAACAACCGCCTTTTAACCCTTCAAAGCTGATTTATTCGACAATTCACACAACAAATTTTCTTGCCCGTAAATATTCCAGGACATAAATGAGCTGTCCTCCTTACATCTTTGATACTATTCCTTATTTCTTTAAACATGTTAGGCCTGCTTCCCTACACATTTACCCCCACCACACAACTATCTCTTAATATAGCATTTGCCGTTCCACTCTGACTAGCCACAGTAATTATTGGGCTTCGAAACCAACCCACCCATGCCTTAGGACACCTTCTCCCAGAAGGAACCCCCACTCTCCTAATCCCGGTTCTTATTATTATCGAAACAATCAGCCTTTTTATTCGACCCCTAGCCCTAGGGGTTCGACTTACAGCAAACCTCACTGCAGGACACCTATTAATTCAACTTATCGCCACAGCTGCATTCGTCCTCCTTCCAATTATACCAACAACAGCAATCTTAACCTCAATTCTCCTCTTTCTTCTAACTCTTCTGGAAGTTGCCGTTGCCATGATTCAAGCATA
